# Supplementary material for: Discovery of Inhibitory Fragments That Selectively Target Spire2–FMN2 Interaction
Source: J Med Chem. 2023 Dec 1;66(23):15715–27. doi: 10.1021/acs.jmedchem.3c00877 (PMC10726347; doi:10.1021/acs.jmedchem.3c00877)
Supplement: Supplementary file 2 — jm3c00877_si_002.csv [file jm3c00877_si_002.csv]

Molecule	Canonical SMILES	Formula	MW	#Heavy atoms	Fraction Csp3	#Rotatable bonds	#H-bond acceptors	#H-bond donors	TPSA	PAINS #alerts	IC50 [?M]
1	OCCNc1ccnc2c1ccc(c2)Cl	C11H11ClN2O	222.67	15	0.18	3	2	2	45.15	0	>2500
2	CN(CCNc1ccnc2c1ccc(c2)Cl)C	C13H16ClN3	249.74	17	0.31	4	2	1	28.16	0	>2500
3	N[C@H]1CCN(C1)c1ccnc2c1ccc(c2)Cl	C13H14ClN3	247.72	17	0.31	1	2	1	42.15	0	>2500
4	N[C@@H]1CCN(C1)c1ccnc2c1ccc(c2)Cl	C13H14ClN3	247.72	17	0.31	1	2	1	42.15	0	>2500
5	N[C@H]1CCCN(C1)c1ccnc2c1ccc(c2)Cl	C14H16ClN3	261.75	18	0.36	1	2	1	42.15	0	>2500
6	Clc1ccc2c(c1)nccc2N[C@H]1CCCNC1	C14H16ClN3	261.75	18	0.36	2	2	2	36.95	0	>2500
7	Clc1ccc2c(c1)nccc2NC1CCCNC1	C14H16ClN3	261.75	18	0.36	2	2	2	36.95	0	>2500
8	Clc1ccc2c(c1)nccc2NC1CCCNC1	C14H16ClN3	261.75	18	0.36	2	2	2	36.95	0	>2500
9	NCCNc1ccnc2c1ccc(c2)C(F)(F)F	C12H12F3N3	255.24	18	0.25	4	5	2	50.94	0	>2500
10	NCCNc1ccnc2c1ccc(c2)C	C12H15N3	201.27	15	0.25	3	2	2	50.94	0	>2500
11	NCCNc1ccnc2c1ccc(c2)Br	C11H12BrN3	266.14	15	0.18	3	2	2	50.94	0	>2500
12	NCCNc1ccnc2c1cccc2	C11H13N3	187.24	14	0.18	3	2	2	50.94	0	>2500
13	NCCNc1ccnc2c1ccc(c2)F	C11H12FN3	205.23	15	0.18	3	3	2	50.94	0	62
14	NCCNc1ccnc2c1ccc(c2)OC	C12H15N3O	217.27	16	0.25	4	3	2	60.17	0	103
15	NCCNc1ccnc2c1ccc(c2)Oc1ccccc1	C17H17N3O	279.34	21	0.12	5	3	2	60.17	0	>2500
16	NCCNc1ccnc2c1ccc(c2)OCc1ccccc1	C18H19N3O	293.36	22	0.17	6	3	2	60.17	0	>2500
17	NCCNc1ccnc2c1cccc2Cl	C11H12ClN3	221.69	15	0.18	3	2	2	50.94	0	>2500
18	NCCNc1ccnc2c1cccc2F	C11H12FN3	205.23	15	0.18	3	3	2	50.94	0	>2500
F408	NCCNc1ccnc2c1ccc(c2)Cl	C11H12ClN3	221.69	15	0.18	3	2	2	50.94	0	268
