# Supplementary material for: Discovery of Inhibitory Fragments That Selectively Target Spire2–FMN2 Interaction
Source: J Med Chem. 2023 Dec 1;66(23):15715–27. doi: 10.1021/acs.jmedchem.3c00877 (PMC10726347; doi:10.1021/acs.jmedchem.3c00877)
Supplement: Supplementary file 4 — jm3c00877_si_004.pdb [file jm3c00877_si_004.pdb]

ATOM      1  N   UNK     1      13.731  41.719  17.542  1.00  0.00           N  
ATOM      2  N   UNK     1      15.298  45.574  18.022  1.00  0.00           N  
ATOM      3  N   UNK     1      18.353  46.527  18.488  1.00  0.00           N  
ATOM      4  C   UNK     1      13.836  44.303  20.172  1.00  0.00           C  
ATOM      5  C   UNK     1      14.059  43.673  18.923  1.00  0.00           C  
ATOM      6  C   UNK     1      13.539  42.362  18.727  1.00  0.00           C  
ATOM      7  C   UNK     1      12.824  41.715  19.746  1.00  0.00           C  
ATOM      8  C   UNK     1      12.615  42.356  20.972  1.00  0.00           C  
ATOM      9  C   UNK     1      13.119  43.645  21.185  1.00  0.00           C  
ATOM     10  C   UNK     1      14.777  44.290  17.861  1.00  0.00           C  
ATOM     11  C   UNK     1      14.946  43.573  16.653  1.00  0.00           C  
ATOM     12  C   UNK     1      14.414  42.288  16.515  1.00  0.00           C  
ATOM     13  C   UNK     1      16.278  46.193  17.123  1.00  0.00           C  
ATOM     14  C   UNK     1      17.684  45.690  17.458  1.00  0.00           C  
ATOM     15  F   UNK     1      11.919  41.728  21.961  1.00  0.00           F  
ATOM     16  H   UNK     1      14.980  46.107  18.803  1.00  0.00           H  
ATOM     17  H1  UNK     1      17.801  46.489  19.405  1.00  0.00           H  
ATOM     18  H2  UNK     1      18.407  47.549  18.172  1.00  0.00           H  
ATOM     19  H3  UNK     1      19.345  46.173  18.681  1.00  0.00           H  
ATOM     20  N   GLU A  18      33.550  18.892  34.778  1.00  0.56           N  
ATOM     21  CA  GLU A  18      33.649  19.020  33.295  1.00  0.56           C  
ATOM     22  C   GLU A  18      32.730  18.084  32.521  1.00  0.56           C  
ATOM     23  O   GLU A  18      32.865  16.876  32.661  1.00  0.56           O  
ATOM     24  CB  GLU A  18      35.110  18.752  32.925  1.00  0.56           C  
ATOM     25  CG  GLU A  18      35.375  18.955  31.424  1.00  0.56           C  
ATOM     26  CD  GLU A  18      36.868  18.867  31.114  1.00  0.56           C  
ATOM     27  OE1 GLU A  18      37.214  19.033  29.921  1.00  0.56           O  
ATOM     28  OE2 GLU A  18      37.658  18.667  32.072  1.00  0.56           O1-
ATOM     29  N   PRO A  19      31.759  18.613  31.766  1.00  0.60           N  
ATOM     30  CA  PRO A  19      31.037  17.828  30.770  1.00  0.60           C  
ATOM     31  C   PRO A  19      31.245  18.394  29.362  1.00  0.60           C  
ATOM     32  O   PRO A  19      32.121  19.236  29.171  1.00  0.60           O  
ATOM     33  CB  PRO A  19      29.576  17.957  31.228  1.00  0.60           C  
ATOM     34  CG  PRO A  19      29.469  19.345  31.870  1.00  0.60           C  
ATOM     35  CD  PRO A  19      30.910  19.696  32.275  1.00  0.60           C  
ATOM     36  N   TRP A  20      30.443  17.931  28.369  1.00  0.66           N  
ATOM     37  CA  TRP A  20      30.588  18.228  26.945  1.00  0.66           C  
ATOM     38  C   TRP A  20      29.525  19.164  26.377  1.00  0.66           C  
ATOM     39  O   TRP A  20      29.514  19.432  25.175  1.00  0.66           O  
ATOM     40  CB  TRP A  20      30.516  16.924  26.104  1.00  0.66           C  
ATOM     41  CG  TRP A  20      31.663  15.966  26.354  1.00  0.66           C  
ATOM     42  CD1 TRP A  20      31.671  14.762  27.000  1.00  0.66           C  
ATOM     43  CD2 TRP A  20      33.006  16.203  25.907  1.00  0.66           C  
ATOM     44  CE2 TRP A  20      33.779  15.096  26.335  1.00  0.66           C  
ATOM     45  CE3 TRP A  20      33.584  17.255  25.202  1.00  0.66           C  
ATOM     46  NE1 TRP A  20      32.940  14.231  26.999  1.00  0.66           N  
ATOM     47  CZ2 TRP A  20      35.134  15.031  26.060  1.00  0.66           C  
ATOM     48  CZ3 TRP A  20      34.955  17.188  24.930  1.00  0.66           C  
ATOM     49  CH2 TRP A  20      35.720  16.090  25.353  1.00  0.66           C  
ATOM     50  N   GLU A  21      28.620  19.706  27.208  1.00  0.75           N  
ATOM     51  CA  GLU A  21      27.625  20.658  26.766  1.00  0.75           C  
ATOM     52  C   GLU A  21      27.367  21.649  27.882  1.00  0.75           C  
ATOM     53  O   GLU A  21      27.528  21.325  29.061  1.00  0.75           O  
ATOM     54  CB  GLU A  21      26.293  20.004  26.321  1.00  0.75           C  
ATOM     55  CG  GLU A  21      25.525  19.225  27.415  1.00  0.75           C  
ATOM     56  CD  GLU A  21      24.289  18.541  26.827  1.00  0.75           C  
ATOM     57  OE1 GLU A  21      23.288  18.417  27.582  1.00  0.75           O  
ATOM     58  OE2 GLU A  21      24.315  18.151  25.626  1.00  0.75           O1-
ATOM     59  N   LEU A  22      27.013  22.895  27.516  1.00  0.83           N  
ATOM     60  CA  LEU A  22      26.504  23.912  28.420  1.00  0.83           C  
ATOM     61  C   LEU A  22      25.264  24.491  27.787  1.00  0.83           C  
ATOM     62  O   LEU A  22      25.180  24.639  26.563  1.00  0.83           O  
ATOM     63  CB  LEU A  22      27.454  25.120  28.624  1.00  0.83           C  
ATOM     64  CG  LEU A  22      28.741  24.783  29.381  1.00  0.83           C  
ATOM     65  CD1 LEU A  22      29.749  25.927  29.255  1.00  0.83           C  
ATOM     66  CD2 LEU A  22      28.453  24.503  30.857  1.00  0.83           C  
ATOM     67  N   SER A  23      24.261  24.868  28.597  1.00  0.89           N  
ATOM     68  CA  SER A  23      23.142  25.632  28.074  1.00  0.89           C  
ATOM     69  C   SER A  23      23.500  27.075  27.771  1.00  0.89           C  
ATOM     70  O   SER A  23      24.406  27.664  28.357  1.00  0.89           O  
ATOM     71  CB  SER A  23      21.815  25.547  28.876  1.00  0.89           C  
ATOM     72  OG  SER A  23      21.706  26.521  29.918  1.00  0.89           O  
ATOM     73  N   LEU A  24      22.767  27.713  26.842  1.00  0.89           N  
ATOM     74  CA  LEU A  24      22.907  29.128  26.553  1.00  0.89           C  
ATOM     75  C   LEU A  24      22.615  29.997  27.773  1.00  0.89           C  
ATOM     76  O   LEU A  24      23.260  31.018  28.011  1.00  0.89           O  
ATOM     77  CB  LEU A  24      22.002  29.529  25.371  1.00  0.89           C  
ATOM     78  CG  LEU A  24      22.079  31.016  24.981  1.00  0.89           C  
ATOM     79  CD1 LEU A  24      23.507  31.436  24.631  1.00  0.89           C  
ATOM     80  CD2 LEU A  24      21.162  31.330  23.798  1.00  0.89           C  
ATOM     81  N   GLU A  25      21.652  29.576  28.610  1.00  0.84           N  
ATOM     82  CA  GLU A  25      21.380  30.184  29.897  1.00  0.84           C  
ATOM     83  C   GLU A  25      22.592  30.161  30.833  1.00  0.84           C  
ATOM     84  O   GLU A  25      22.969  31.178  31.413  1.00  0.84           O  
ATOM     85  CB  GLU A  25      20.180  29.468  30.570  1.00  0.84           C  
ATOM     86  CG  GLU A  25      19.731  30.194  31.853  1.00  0.84           C  
ATOM     87  CD  GLU A  25      18.854  29.454  32.868  1.00  0.84           C  
ATOM     88  OE1 GLU A  25      19.337  28.445  33.453  1.00  0.84           O  
ATOM     89  OE2 GLU A  25      17.857  30.079  33.306  1.00  0.84           O1-
ATOM     90  N   GLU A  26      23.283  29.008  30.954  1.00  0.83           N  
ATOM     91  CA  GLU A  26      24.512  28.876  31.722  1.00  0.83           C  
ATOM     92  C   GLU A  26      25.647  29.742  31.197  1.00  0.83           C  
ATOM     93  O   GLU A  26      26.385  30.358  31.965  1.00  0.83           O  
ATOM     94  CB  GLU A  26      25.003  27.414  31.768  1.00  0.83           C  
ATOM     95  CG  GLU A  26      24.057  26.451  32.513  1.00  0.83           C  
ATOM     96  CD  GLU A  26      24.631  25.039  32.470  1.00  0.83           C  
ATOM     97  OE1 GLU A  26      24.646  24.445  31.360  1.00  0.83           O  
ATOM     98  OE2 GLU A  26      25.090  24.563  33.545  1.00  0.83           O1-
ATOM     99  N   VAL A  27      25.794  29.831  29.862  1.00  0.88           N  
ATOM    100  CA  VAL A  27      26.767  30.689  29.193  1.00  0.88           C  
ATOM    101  C   VAL A  27      26.593  32.165  29.535  1.00  0.88           C  
ATOM    102  O   VAL A  27      27.550  32.842  29.907  1.00  0.88           O  
ATOM    103  CB  VAL A  27      26.664  30.479  27.686  1.00  0.88           C  
ATOM    104  CG1 VAL A  27      27.413  31.529  26.845  1.00  0.88           C  
ATOM    105  CG2 VAL A  27      27.192  29.073  27.356  1.00  0.88           C  
ATOM    106  N   LEU A  28      25.350  32.686  29.474  1.00  0.85           N  
ATOM    107  CA  LEU A  28      25.016  34.053  29.849  1.00  0.85           C  
ATOM    108  C   LEU A  28      25.225  34.348  31.326  1.00  0.85           C  
ATOM    109  O   LEU A  28      25.746  35.392  31.703  1.00  0.85           O  
ATOM    110  CB  LEU A  28      23.547  34.371  29.491  1.00  0.85           C  
ATOM    111  CG  LEU A  28      23.247  34.380  27.980  1.00  0.85           C  
ATOM    112  CD1 LEU A  28      21.727  34.416  27.753  1.00  0.85           C  
ATOM    113  CD2 LEU A  28      23.937  35.559  27.279  1.00  0.85           C  
ATOM    114  N   LYS A  29      24.837  33.402  32.207  1.00  0.80           N  
ATOM    115  CA  LYS A  29      25.088  33.496  33.636  1.00  0.80           C  
ATOM    116  C   LYS A  29      26.566  33.525  34.009  1.00  0.80           C  
ATOM    117  O   LYS A  29      26.969  34.283  34.878  1.00  0.80           O  
ATOM    118  CB  LYS A  29      24.414  32.328  34.396  1.00  0.80           C  
ATOM    119  CG  LYS A  29      22.877  32.402  34.423  1.00  0.80           C  
ATOM    120  CD  LYS A  29      22.246  31.154  35.078  1.00  0.80           C  
ATOM    121  CE  LYS A  29      20.712  31.210  35.138  1.00  0.80           C  
ATOM    122  NZ  LYS A  29      20.088  29.919  35.505  1.00  0.80           N1+
ATOM    123  N   ALA A  30      27.404  32.688  33.369  1.00  0.86           N  
ATOM    124  CA  ALA A  30      28.837  32.648  33.587  1.00  0.86           C  
ATOM    125  C   ALA A  30      29.598  33.851  33.051  1.00  0.86           C  
ATOM    126  O   ALA A  30      30.550  34.326  33.660  1.00  0.86           O  
ATOM    127  CB  ALA A  30      29.402  31.371  32.943  1.00  0.86           C  
ATOM    128  N   TYR A  31      29.213  34.346  31.862  1.00  0.80           N  
ATOM    129  CA  TYR A  31      29.730  35.578  31.293  1.00  0.80           C  
ATOM    130  C   TYR A  31      29.381  36.828  32.079  1.00  0.80           C  
ATOM    131  O   TYR A  31      30.172  37.764  32.150  1.00  0.80           O  
ATOM    132  CB  TYR A  31      29.151  35.763  29.869  1.00  0.80           C  
ATOM    133  CG  TYR A  31      30.046  35.324  28.748  1.00  0.80           C  
ATOM    134  CD1 TYR A  31      31.283  34.657  28.888  1.00  0.80           C  
ATOM    135  CD2 TYR A  31      29.587  35.636  27.461  1.00  0.80           C  
ATOM    136  CE1 TYR A  31      32.010  34.275  27.752  1.00  0.80           C  
ATOM    137  CE2 TYR A  31      30.301  35.254  26.325  1.00  0.80           C  
ATOM    138  CZ  TYR A  31      31.489  34.543  26.486  1.00  0.80           C  
ATOM    139  OH  TYR A  31      32.156  34.050  25.361  1.00  0.80           O  
ATOM    140  N   GLU A  32      28.134  36.881  32.580  1.00  0.76           N  
ATOM    141  CA  GLU A  32      27.518  38.037  33.206  1.00  0.76           C  
ATOM    142  C   GLU A  32      27.381  39.216  32.243  1.00  0.76           C  
ATOM    143  O   GLU A  32      27.270  40.380  32.629  1.00  0.76           O  
ATOM    144  CB  GLU A  32      28.155  38.407  34.572  1.00  0.76           C  
ATOM    145  CG  GLU A  32      28.074  37.272  35.632  1.00  0.76           C  
ATOM    146  CD  GLU A  32      28.654  37.665  36.997  1.00  0.76           C  
ATOM    147  OE1 GLU A  32      29.261  38.762  37.104  1.00  0.76           O  
ATOM    148  OE2 GLU A  32      28.476  36.873  37.960  1.00  0.76           O1-
ATOM    149  N   GLN A  33      27.322  38.922  30.928  1.00  0.77           N  
ATOM    150  CA  GLN A  33      27.341  39.903  29.876  1.00  0.77           C  
ATOM    151  C   GLN A  33      26.697  39.243  28.663  1.00  0.77           C  
ATOM    152  O   GLN A  33      26.637  38.008  28.614  1.00  0.77           O  
ATOM    153  CB  GLN A  33      28.786  40.421  29.589  1.00  0.77           C  
ATOM    154  CG  GLN A  33      29.734  39.474  28.812  1.00  0.77           C  
ATOM    155  CD  GLN A  33      31.069  40.159  28.500  1.00  0.77           C  
ATOM    156  NE2 GLN A  33      31.876  39.543  27.603  1.00  0.77           N  
ATOM    157  OE1 GLN A  33      31.406  41.228  29.017  1.00  0.77           O  
ATOM    158  N   PRO A  34      26.156  39.970  27.692  1.00  0.85           N  
ATOM    159  CA  PRO A  34      25.586  39.375  26.498  1.00  0.85           C  
ATOM    160  C   PRO A  34      26.601  38.727  25.585  1.00  0.85           C  
ATOM    161  O   PRO A  34      27.799  39.008  25.645  1.00  0.85           O  
ATOM    162  CB  PRO A  34      24.877  40.545  25.802  1.00  0.85           C  
ATOM    163  CG  PRO A  34      25.553  41.827  26.294  1.00  0.85           C  
ATOM    164  CD  PRO A  34      26.260  41.427  27.592  1.00  0.85           C  
ATOM    165  N   LEU A  35      26.118  37.846  24.693  1.00  0.89           N  
ATOM    166  CA  LEU A  35      26.918  37.322  23.607  1.00  0.89           C  
ATOM    167  C   LEU A  35      27.301  38.402  22.604  1.00  0.89           C  
ATOM    168  O   LEU A  35      26.642  39.436  22.454  1.00  0.89           O  
ATOM    169  CB  LEU A  35      26.223  36.177  22.850  1.00  0.89           C  
ATOM    170  CG  LEU A  35      25.906  34.933  23.693  1.00  0.89           C  
ATOM    171  CD1 LEU A  35      25.196  33.938  22.779  1.00  0.89           C  
ATOM    172  CD2 LEU A  35      27.141  34.254  24.303  1.00  0.89           C  
ATOM    173  N   ASN A  36      28.411  38.207  21.873  1.00  0.89           N  
ATOM    174  CA  ASN A  36      28.763  39.109  20.796  1.00  0.89           C  
ATOM    175  C   ASN A  36      27.978  38.788  19.517  1.00  0.89           C  
ATOM    176  O   ASN A  36      27.332  37.750  19.405  1.00  0.89           O  
ATOM    177  CB  ASN A  36      30.294  39.255  20.592  1.00  0.89           C  
ATOM    178  CG  ASN A  36      31.012  37.951  20.274  1.00  0.89           C  
ATOM    179  ND2 ASN A  36      30.590  37.264  19.195  1.00  0.89           N  
ATOM    180  OD1 ASN A  36      31.954  37.549  20.952  1.00  0.89           O  
ATOM    181  N   GLU A  37      28.037  39.662  18.492  1.00  0.87           N  
ATOM    182  CA  GLU A  37      27.326  39.461  17.236  1.00  0.87           C  
ATOM    183  C   GLU A  37      27.690  38.188  16.477  1.00  0.87           C  
ATOM    184  O   GLU A  37      26.817  37.463  16.010  1.00  0.87           O  
ATOM    185  CB  GLU A  37      27.516  40.685  16.327  1.00  0.87           C  
ATOM    186  CG  GLU A  37      26.803  41.942  16.877  1.00  0.87           C  
ATOM    187  CD  GLU A  37      26.623  43.018  15.802  1.00  0.87           C  
ATOM    188  OE1 GLU A  37      26.850  42.748  14.593  1.00  0.87           O  
ATOM    189  OE2 GLU A  37      26.194  44.129  16.194  1.00  0.87           O1-
ATOM    190  N   GLU A  38      28.989  37.837  16.389  1.00  0.88           N  
ATOM    191  CA  GLU A  38      29.441  36.619  15.728  1.00  0.88           C  
ATOM    192  C   GLU A  38      28.873  35.322  16.318  1.00  0.88           C  
ATOM    193  O   GLU A  38      28.461  34.405  15.616  1.00  0.88           O  
ATOM    194  CB  GLU A  38      30.988  36.570  15.674  1.00  0.88           C  
ATOM    195  CG  GLU A  38      31.482  35.712  14.487  1.00  0.88           C  
ATOM    196  CD  GLU A  38      31.144  36.363  13.140  1.00  0.88           C  
ATOM    197  OE1 GLU A  38      30.922  37.604  13.087  1.00  0.88           O  
ATOM    198  OE2 GLU A  38      31.095  35.597  12.147  1.00  0.88           O1-
ATOM    199  N   GLN A  39      28.783  35.248  17.662  1.00  0.88           N  
ATOM    200  CA  GLN A  39      28.151  34.186  18.423  1.00  0.88           C  
ATOM    201  C   GLN A  39      26.657  34.092  18.134  1.00  0.88           C  
ATOM    202  O   GLN A  39      26.124  33.000  17.986  1.00  0.88           O  
ATOM    203  CB  GLN A  39      28.434  34.388  19.938  1.00  0.88           C  
ATOM    204  CG  GLN A  39      29.919  34.140  20.333  1.00  0.88           C  
ATOM    205  CD  GLN A  39      30.312  34.801  21.662  1.00  0.88           C  
ATOM    206  NE2 GLN A  39      31.561  34.545  22.112  1.00  0.88           N  
ATOM    207  OE1 GLN A  39      29.557  35.578  22.255  1.00  0.88           O  
ATOM    208  N   ALA A  40      25.949  35.235  17.994  1.00  0.94           N  
ATOM    209  CA  ALA A  40      24.552  35.254  17.591  1.00  0.94           C  
ATOM    210  C   ALA A  40      24.313  34.657  16.196  1.00  0.94           C  
ATOM    211  O   ALA A  40      23.440  33.808  16.014  1.00  0.94           O  
ATOM    212  CB  ALA A  40      24.008  36.696  17.659  1.00  0.94           C  
ATOM    213  N   TRP A  41      25.146  35.028  15.195  1.00  0.88           N  
ATOM    214  CA  TRP A  41      25.135  34.438  13.859  1.00  0.88           C  
ATOM    215  C   TRP A  41      25.413  32.933  13.889  1.00  0.88           C  
ATOM    216  O   TRP A  41      24.720  32.123  13.264  1.00  0.88           O  
ATOM    217  CB  TRP A  41      26.221  35.081  12.940  1.00  0.88           C  
ATOM    218  CG  TRP A  41      26.025  36.537  12.530  1.00  0.88           C  
ATOM    219  CD1 TRP A  41      26.711  37.657  12.909  1.00  0.88           C  
ATOM    220  CD2 TRP A  41      25.095  36.949  11.532  1.00  0.88           C  
ATOM    221  CE2 TRP A  41      25.217  38.364  11.409  1.00  0.88           C  
ATOM    222  CE3 TRP A  41      24.191  36.244  10.759  1.00  0.88           C  
ATOM    223  NE1 TRP A  41      26.197  38.763  12.275  1.00  0.88           N  
ATOM    224  CZ2 TRP A  41      24.408  39.056  10.537  1.00  0.88           C  
ATOM    225  CZ3 TRP A  41      23.379  36.944   9.872  1.00  0.88           C  
ATOM    226  CH2 TRP A  41      23.464  38.338   9.799  1.00  0.88           C  
ATOM    227  N   ALA A  42      26.437  32.531  14.664  1.00  0.93           N  
ATOM    228  CA  ALA A  42      26.859  31.158  14.826  1.00  0.93           C  
ATOM    229  C   ALA A  42      25.844  30.237  15.481  1.00  0.93           C  
ATOM    230  O   ALA A  42      25.567  29.152  14.975  1.00  0.93           O  
ATOM    231  CB  ALA A  42      28.171  31.118  15.626  1.00  0.93           C  
ATOM    232  N   VAL A  43      25.220  30.666  16.599  1.00  0.92           N  
ATOM    233  CA  VAL A  43      24.162  29.917  17.275  1.00  0.92           C  
ATOM    234  C   VAL A  43      22.952  29.714  16.367  1.00  0.92           C  
ATOM    235  O   VAL A  43      22.420  28.608  16.259  1.00  0.92           O  
ATOM    236  CB  VAL A  43      23.752  30.568  18.600  1.00  0.92           C  
ATOM    237  CG1 VAL A  43      22.508  29.890  19.209  1.00  0.92           C  
ATOM    238  CG2 VAL A  43      24.914  30.441  19.604  1.00  0.92           C  
ATOM    239  N   CYS A  44      22.528  30.771  15.635  1.00  0.89           N  
ATOM    240  CA  CYS A  44      21.448  30.694  14.662  1.00  0.89           C  
ATOM    241  C   CYS A  44      21.724  29.710  13.536  1.00  0.89           C  
ATOM    242  O   CYS A  44      20.888  28.870  13.215  1.00  0.89           O  
ATOM    243  CB  CYS A  44      21.186  32.082  14.011  1.00  0.89           C  
ATOM    244  SG  CYS A  44      20.279  33.246  15.072  1.00  0.89           S  
ATOM    245  N   PHE A  45      22.922  29.752  12.922  1.00  0.87           N  
ATOM    246  CA  PHE A  45      23.292  28.816  11.876  1.00  0.87           C  
ATOM    247  C   PHE A  45      23.385  27.368  12.364  1.00  0.87           C  
ATOM    248  O   PHE A  45      22.815  26.452  11.771  1.00  0.87           O  
ATOM    249  CB  PHE A  45      24.648  29.278  11.282  1.00  0.87           C  
ATOM    250  CG  PHE A  45      25.136  28.373  10.185  1.00  0.87           C  
ATOM    251  CD1 PHE A  45      26.058  27.360  10.490  1.00  0.87           C  
ATOM    252  CD2 PHE A  45      24.671  28.501   8.868  1.00  0.87           C  
ATOM    253  CE1 PHE A  45      26.535  26.505   9.492  1.00  0.87           C  
ATOM    254  CE2 PHE A  45      25.144  27.644   7.865  1.00  0.87           C  
ATOM    255  CZ  PHE A  45      26.077  26.646   8.177  1.00  0.87           C  
ATOM    256  N   GLN A  46      24.102  27.141  13.481  1.00  0.84           N  
ATOM    257  CA  GLN A  46      24.341  25.816  14.017  1.00  0.84           C  
ATOM    258  C   GLN A  46      23.092  25.149  14.551  1.00  0.84           C  
ATOM    259  O   GLN A  46      22.875  23.956  14.337  1.00  0.84           O  
ATOM    260  CB  GLN A  46      25.431  25.859  15.111  1.00  0.84           C  
ATOM    261  CG  GLN A  46      26.844  26.159  14.562  1.00  0.84           C  
ATOM    262  CD  GLN A  46      27.355  24.980  13.743  1.00  0.84           C  
ATOM    263  NE2 GLN A  46      28.064  24.043  14.411  1.00  0.84           N  
ATOM    264  OE1 GLN A  46      27.093  24.829  12.545  1.00  0.84           O  
ATOM    265  N   GLY A  47      22.222  25.919  15.236  1.00  0.88           N  
ATOM    266  CA  GLY A  47      20.965  25.407  15.761  1.00  0.88           C  
ATOM    267  C   GLY A  47      19.979  25.093  14.664  1.00  0.88           C  
ATOM    268  O   GLY A  47      19.350  24.042  14.673  1.00  0.88           O  
ATOM    269  N   CYS A  48      19.861  25.958  13.635  1.00  0.85           N  
ATOM    270  CA  CYS A  48      19.041  25.691  12.458  1.00  0.85           C  
ATOM    271  C   CYS A  48      19.525  24.493  11.635  1.00  0.85           C  
ATOM    272  O   CYS A  48      18.738  23.751  11.069  1.00  0.85           O  
ATOM    273  CB  CYS A  48      18.890  26.935  11.545  1.00  0.85           C  
ATOM    274  SG  CYS A  48      17.756  28.188  12.240  1.00  0.85           S  
ATOM    275  N   ARG A  49      20.855  24.256  11.559  1.00  0.76           N  
ATOM    276  CA  ARG A  49      21.403  23.041  10.971  1.00  0.76           C  
ATOM    277  C   ARG A  49      21.012  21.769  11.694  1.00  0.76           C  
ATOM    278  O   ARG A  49      20.669  20.767  11.058  1.00  0.76           O  
ATOM    279  CB  ARG A  49      22.943  23.077  10.985  1.00  0.76           C  
ATOM    280  CG  ARG A  49      23.609  21.905  10.233  1.00  0.76           C  
ATOM    281  CD  ARG A  49      25.140  21.965  10.259  1.00  0.76           C  
ATOM    282  NE  ARG A  49      25.584  21.891  11.694  1.00  0.76           N  
ATOM    283  CZ  ARG A  49      25.649  20.771  12.433  1.00  0.76           C  
ATOM    284  NH1 ARG A  49      26.024  20.852  13.710  1.00  0.76           N1+
ATOM    285  NH2 ARG A  49      25.366  19.573  11.929  1.00  0.76           N  
ATOM    286  N   GLY A  50      21.056  21.788  13.041  1.00  0.83           N  
ATOM    287  CA  GLY A  50      20.640  20.664  13.872  1.00  0.83           C  
ATOM    288  C   GLY A  50      19.154  20.402  13.751  1.00  0.83           C  
ATOM    289  O   GLY A  50      18.738  19.271  13.557  1.00  0.83           O  
ATOM    290  N   LEU A  51      18.339  21.473  13.774  1.00  0.77           N  
ATOM    291  CA  LEU A  51      16.897  21.414  13.633  1.00  0.77           C  
ATOM    292  C   LEU A  51      16.421  21.055  12.240  1.00  0.77           C  
ATOM    293  O   LEU A  51      15.298  20.648  12.057  1.00  0.77           O  
ATOM    294  CB  LEU A  51      16.254  22.789  13.950  1.00  0.77           C  
ATOM    295  CG  LEU A  51      16.398  23.267  15.399  1.00  0.77           C  
ATOM    296  CD1 LEU A  51      16.082  24.765  15.435  1.00  0.77           C  
ATOM    297  CD2 LEU A  51      15.452  22.506  16.326  1.00  0.77           C  
ATOM    298  N   ARG A  52      17.206  21.264  11.183  1.00  0.66           N  
ATOM    299  CA  ARG A  52      16.914  20.770   9.845  1.00  0.66           C  
ATOM    300  C   ARG A  52      17.232  19.291   9.671  1.00  0.66           C  
ATOM    301  O   ARG A  52      16.608  18.592   8.869  1.00  0.66           O  
ATOM    302  CB  ARG A  52      17.775  21.563   8.837  1.00  0.66           C  
ATOM    303  CG  ARG A  52      17.497  21.189   7.368  1.00  0.66           C  
ATOM    304  CD  ARG A  52      18.298  22.003   6.360  1.00  0.66           C  
ATOM    305  NE  ARG A  52      19.732  21.704   6.674  1.00  0.66           N  
ATOM    306  CZ  ARG A  52      20.768  22.309   6.090  1.00  0.66           C  
ATOM    307  NH1 ARG A  52      20.582  23.195   5.116  1.00  0.66           N1+
ATOM    308  NH2 ARG A  52      22.012  22.037   6.483  1.00  0.66           N  
ATOM    309  N   GLY A  53      18.254  18.764  10.380  1.00  0.70           N  
ATOM    310  CA  GLY A  53      18.611  17.344  10.318  1.00  0.70           C  
ATOM    311  C   GLY A  53      17.751  16.471  11.172  1.00  0.70           C  
ATOM    312  O   GLY A  53      17.771  15.243  11.057  1.00  0.70           O  
ATOM    313  N   SER A  54      16.958  17.093  12.030  1.00  0.62           N  
ATOM    314  CA  SER A  54      15.931  16.458  12.817  1.00  0.62           C  
ATOM    315  C   SER A  54      14.691  17.244  12.425  1.00  0.62           C  
ATOM    316  O   SER A  54      14.736  17.944  11.466  1.00  0.62           O  
ATOM    317  CB  SER A  54      16.276  16.288  14.320  1.00  0.62           C  
ATOM    318  OG  SER A  54      16.668  17.492  14.988  1.00  0.62           O  
ATOM    319  N   PRO A  55      13.529  17.109  12.983  1.00  0.48           N  
ATOM    320  CA  PRO A  55      12.521  18.170  12.844  1.00  0.48           C  
ATOM    321  C   PRO A  55      12.783  19.333  13.832  1.00  0.48           C  
ATOM    322  O   PRO A  55      13.748  19.297  14.558  1.00  0.48           O  
ATOM    323  CB  PRO A  55      11.231  17.438  13.162  1.00  0.48           C  
ATOM    324  CG  PRO A  55      11.503  15.939  13.121  1.00  0.48           C  
ATOM    325  CD  PRO A  55      13.002  15.794  13.213  1.00  0.48           C  
ATOM    326  N   GLY A  56      11.943  20.404  13.897  1.00  0.55           N  
ATOM    327  CA  GLY A  56      12.171  21.486  14.863  1.00  0.55           C  
ATOM    328  C   GLY A  56      11.149  21.550  15.962  1.00  0.55           C  
ATOM    329  O   GLY A  56      10.039  21.016  15.838  1.00  0.55           O  
ATOM    330  N   ARG A  57      11.456  22.251  17.069  1.00  0.54           N  
ATOM    331  CA  ARG A  57      10.598  22.365  18.240  1.00  0.54           C  
ATOM    332  C   ARG A  57      10.666  23.742  18.821  1.00  0.54           C  
ATOM    333  O   ARG A  57      11.633  24.476  18.665  1.00  0.54           O  
ATOM    334  CB  ARG A  57      11.044  21.463  19.405  1.00  0.54           C  
ATOM    335  CG  ARG A  57      10.950  19.988  19.039  1.00  0.54           C  
ATOM    336  CD  ARG A  57       9.640  19.257  19.292  1.00  0.54           C  
ATOM    337  NE  ARG A  57       9.498  19.145  20.770  1.00  0.54           N  
ATOM    338  CZ  ARG A  57       8.477  18.576  21.410  1.00  0.54           C  
ATOM    339  NH1 ARG A  57       8.574  18.453  22.729  1.00  0.54           N1+
ATOM    340  NH2 ARG A  57       7.418  18.114  20.756  1.00  0.54           N  
ATOM    341  N   ARG A  58       9.607  24.120  19.550  1.00  0.71           N  
ATOM    342  CA  ARG A  58       9.527  25.408  20.185  1.00  0.71           C  
ATOM    343  C   ARG A  58      10.558  25.612  21.268  1.00  0.71           C  
ATOM    344  O   ARG A  58      10.558  24.941  22.289  1.00  0.71           O  
ATOM    345  CB  ARG A  58       8.135  25.608  20.806  1.00  0.71           C  
ATOM    346  CG  ARG A  58       7.026  25.664  19.745  1.00  0.71           C  
ATOM    347  CD  ARG A  58       5.651  25.761  20.398  1.00  0.71           C  
ATOM    348  NE  ARG A  58       4.597  25.773  19.335  1.00  0.71           N  
ATOM    349  CZ  ARG A  58       3.965  24.685  18.873  1.00  0.71           C  
ATOM    350  NH1 ARG A  58       3.074  24.813  17.894  1.00  0.71           N1+
ATOM    351  NH2 ARG A  58       4.207  23.458  19.318  1.00  0.71           N  
ATOM    352  N   LEU A  59      11.428  26.602  21.077  1.00  0.80           N  
ATOM    353  CA  LEU A  59      12.405  26.978  22.046  1.00  0.80           C  
ATOM    354  C   LEU A  59      11.802  27.872  23.116  1.00  0.80           C  
ATOM    355  O   LEU A  59      11.435  29.020  22.874  1.00  0.80           O  
ATOM    356  CB  LEU A  59      13.501  27.722  21.280  1.00  0.80           C  
ATOM    357  CG  LEU A  59      14.691  28.111  22.144  1.00  0.80           C  
ATOM    358  CD1 LEU A  59      15.395  26.866  22.683  1.00  0.80           C  
ATOM    359  CD2 LEU A  59      15.633  28.979  21.320  1.00  0.80           C  
ATOM    360  N   ARG A  60      11.630  27.349  24.339  1.00  0.71           N  
ATOM    361  CA  ARG A  60      10.911  28.065  25.371  1.00  0.71           C  
ATOM    362  C   ARG A  60      11.786  29.042  26.116  1.00  0.71           C  
ATOM    363  O   ARG A  60      11.328  30.118  26.504  1.00  0.71           O  
ATOM    364  CB  ARG A  60      10.288  27.061  26.362  1.00  0.71           C  
ATOM    365  CG  ARG A  60       9.294  26.085  25.699  1.00  0.71           C  
ATOM    366  CD  ARG A  60       8.012  26.772  25.238  1.00  0.71           C  
ATOM    367  NE  ARG A  60       7.134  25.697  24.673  1.00  0.71           N  
ATOM    368  CZ  ARG A  60       5.991  25.943  24.021  1.00  0.71           C  
ATOM    369  NH1 ARG A  60       5.632  27.188  23.725  1.00  0.71           N1+
ATOM    370  NH2 ARG A  60       5.190  24.936  23.682  1.00  0.71           N  
ATOM    371  N   ASP A  61      13.065  28.703  26.302  1.00  0.83           N  
ATOM    372  CA  ASP A  61      13.980  29.544  27.018  1.00  0.83           C  
ATOM    373  C   ASP A  61      15.407  29.267  26.520  1.00  0.83           C  
ATOM    374  O   ASP A  61      15.652  28.394  25.672  1.00  0.83           O  
ATOM    375  CB  ASP A  61      13.786  29.348  28.545  1.00  0.83           C  
ATOM    376  CG  ASP A  61      14.370  30.550  29.260  1.00  0.83           C  
ATOM    377  OD1 ASP A  61      15.597  30.494  29.511  1.00  0.83           O  
ATOM    378  OD2 ASP A  61      13.670  31.582  29.464  1.00  0.83           O1-
ATOM    379  N   THR A  62      16.419  29.999  27.002  1.00  0.87           N  
ATOM    380  CA  THR A  62      17.827  29.860  26.676  1.00  0.87           C  
ATOM    381  C   THR A  62      18.389  28.612  27.329  1.00  0.87           C  
ATOM    382  O   THR A  62      19.391  28.052  26.896  1.00  0.87           O  
ATOM    383  CB  THR A  62      18.681  31.058  27.096  1.00  0.87           C  
ATOM    384  CG2 THR A  62      18.329  32.302  26.274  1.00  0.87           C  
ATOM    385  OG1 THR A  62      18.460  31.417  28.450  1.00  0.87           O  
ATOM    386  N   GLY A  63      17.709  28.100  28.372  1.00  0.90           N  
ATOM    387  CA  GLY A  63      18.064  26.846  29.029  1.00  0.90           C  
ATOM    388  C   GLY A  63      17.947  25.603  28.176  1.00  0.90           C  
ATOM    389  O   GLY A  63      18.559  24.580  28.484  1.00  0.90           O  
ATOM    390  N   ASP A  64      17.166  25.655  27.082  1.00  0.83           N  
ATOM    391  CA  ASP A  64      16.965  24.532  26.186  1.00  0.83           C  
ATOM    392  C   ASP A  64      17.954  24.487  25.022  1.00  0.83           C  
ATOM    393  O   ASP A  64      18.097  23.462  24.358  1.00  0.83           O  
ATOM    394  CB  ASP A  64      15.532  24.601  25.620  1.00  0.83           C  
ATOM    395  CG  ASP A  64      14.538  24.598  26.768  1.00  0.83           C  
ATOM    396  OD1 ASP A  64      14.762  23.815  27.738  1.00  0.83           O  
ATOM    397  OD2 ASP A  64      13.581  25.411  26.698  1.00  0.83           O1-
ATOM    398  N   LEU A  65      18.701  25.584  24.764  1.00  0.86           N  
ATOM    399  CA  LEU A  65      19.738  25.602  23.745  1.00  0.86           C  
ATOM    400  C   LEU A  65      21.031  25.107  24.342  1.00  0.86           C  
ATOM    401  O   LEU A  65      21.548  25.683  25.296  1.00  0.86           O  
ATOM    402  CB  LEU A  65      20.038  27.009  23.159  1.00  0.86           C  
ATOM    403  CG  LEU A  65      19.002  27.546  22.159  1.00  0.86           C  
ATOM    404  CD1 LEU A  65      19.302  29.002  21.775  1.00  0.86           C  
ATOM    405  CD2 LEU A  65      18.810  26.661  20.916  1.00  0.86           C  
ATOM    406  N   LEU A  66      21.595  24.039  23.765  1.00  0.87           N  
ATOM    407  CA  LEU A  66      22.791  23.400  24.257  1.00  0.87           C  
ATOM    408  C   LEU A  66      23.928  23.624  23.284  1.00  0.87           C  
ATOM    409  O   LEU A  66      23.821  23.303  22.096  1.00  0.87           O  
ATOM    410  CB  LEU A  66      22.585  21.873  24.372  1.00  0.87           C  
ATOM    411  CG  LEU A  66      21.436  21.434  25.297  1.00  0.87           C  
ATOM    412  CD1 LEU A  66      21.244  19.916  25.180  1.00  0.87           C  
ATOM    413  CD2 LEU A  66      21.704  21.819  26.758  1.00  0.87           C  
ATOM    414  N   LEU A  67      25.056  24.167  23.762  1.00  0.88           N  
ATOM    415  CA  LEU A  67      26.248  24.382  22.973  1.00  0.88           C  
ATOM    416  C   LEU A  67      27.247  23.312  23.371  1.00  0.88           C  
ATOM    417  O   LEU A  67      27.526  23.115  24.552  1.00  0.88           O  
ATOM    418  CB  LEU A  67      26.878  25.771  23.234  1.00  0.88           C  
ATOM    419  CG  LEU A  67      25.915  26.969  23.148  1.00  0.88           C  
ATOM    420  CD1 LEU A  67      26.696  28.238  23.464  1.00  0.88           C  
ATOM    421  CD2 LEU A  67      25.297  27.148  21.766  1.00  0.88           C  
ATOM    422  N   ARG A  68      27.782  22.566  22.390  1.00  0.78           N  
ATOM    423  CA  ARG A  68      28.602  21.400  22.638  1.00  0.78           C  
ATOM    424  C   ARG A  68      30.081  21.650  22.408  1.00  0.78           C  
ATOM    425  O   ARG A  68      30.491  22.591  21.727  1.00  0.78           O  
ATOM    426  CB  ARG A  68      28.170  20.225  21.733  1.00  0.78           C  
ATOM    427  CG  ARG A  68      26.730  19.761  22.012  1.00  0.78           C  
ATOM    428  CD  ARG A  68      26.354  18.520  21.208  1.00  0.78           C  
ATOM    429  NE  ARG A  68      24.934  18.193  21.553  1.00  0.78           N  
ATOM    430  CZ  ARG A  68      24.237  17.210  20.977  1.00  0.78           C  
ATOM    431  NH1 ARG A  68      22.990  16.971  21.373  1.00  0.78           N1+
ATOM    432  NH2 ARG A  68      24.774  16.435  20.035  1.00  0.78           N  
ATOM    433  N   GLY A  69      30.929  20.758  22.960  1.00  0.87           N  
ATOM    434  CA  GLY A  69      32.390  20.815  22.860  1.00  0.87           C  
ATOM    435  C   GLY A  69      32.996  20.803  21.483  1.00  0.87           C  
ATOM    436  O   GLY A  69      34.086  21.338  21.261  1.00  0.87           O  
ATOM    437  N   ASP A  70      32.306  20.214  20.507  1.00  0.85           N  
ATOM    438  CA  ASP A  70      32.721  20.136  19.131  1.00  0.85           C  
ATOM    439  C   ASP A  70      32.131  21.275  18.298  1.00  0.85           C  
ATOM    440  O   ASP A  70      32.387  21.383  17.099  1.00  0.85           O  
ATOM    441  CB  ASP A  70      32.316  18.739  18.577  1.00  0.85           C  
ATOM    442  CG  ASP A  70      30.815  18.436  18.632  1.00  0.85           C  
ATOM    443  OD1 ASP A  70      30.023  19.266  19.161  1.00  0.85           O  
ATOM    444  OD2 ASP A  70      30.426  17.364  18.112  1.00  0.85           O1-
ATOM    445  N   GLY A  71      31.373  22.203  18.923  1.00  0.90           N  
ATOM    446  CA  GLY A  71      30.776  23.350  18.251  1.00  0.90           C  
ATOM    447  C   GLY A  71      29.392  23.121  17.704  1.00  0.90           C  
ATOM    448  O   GLY A  71      28.802  24.022  17.113  1.00  0.90           O  
ATOM    449  N   SER A  72      28.798  21.924  17.881  1.00  0.88           N  
ATOM    450  CA  SER A  72      27.368  21.735  17.623  1.00  0.88           C  
ATOM    451  C   SER A  72      26.474  22.545  18.554  1.00  0.88           C  
ATOM    452  O   SER A  72      26.775  22.758  19.727  1.00  0.88           O  
ATOM    453  CB  SER A  72      26.877  20.266  17.791  1.00  0.88           C  
ATOM    454  OG  SER A  72      27.205  19.431  16.678  1.00  0.88           O  
ATOM    455  N   VAL A  73      25.312  22.999  18.052  1.00  0.88           N  
ATOM    456  CA  VAL A  73      24.290  23.652  18.850  1.00  0.88           C  
ATOM    457  C   VAL A  73      23.036  22.849  18.630  1.00  0.88           C  
ATOM    458  O   VAL A  73      22.683  22.548  17.488  1.00  0.88           O  
ATOM    459  CB  VAL A  73      24.041  25.105  18.476  1.00  0.88           C  
ATOM    460  CG1 VAL A  73      22.935  25.715  19.365  1.00  0.88           C  
ATOM    461  CG2 VAL A  73      25.379  25.851  18.620  1.00  0.88           C  
ATOM    462  N   GLY A  74      22.356  22.428  19.708  1.00  0.87           N  
ATOM    463  CA  GLY A  74      21.115  21.678  19.602  1.00  0.87           C  
ATOM    464  C   GLY A  74      20.067  22.253  20.503  1.00  0.87           C  
ATOM    465  O   GLY A  74      20.347  23.007  21.433  1.00  0.87           O  
ATOM    466  N   ALA A  75      18.810  21.867  20.263  1.00  0.86           N  
ATOM    467  CA  ALA A  75      17.709  22.132  21.143  1.00  0.86           C  
ATOM    468  C   ALA A  75      17.525  20.861  21.941  1.00  0.86           C  
ATOM    469  O   ALA A  75      17.631  19.750  21.379  1.00  0.86           O  
ATOM    470  CB  ALA A  75      16.461  22.550  20.329  1.00  0.86           C  
ATOM    471  N   ARG A  76      17.336  20.921  23.256  1.00  0.72           N  
ATOM    472  CA  ARG A  76      17.105  19.779  24.122  1.00  0.72           C  
ATOM    473  C   ARG A  76      15.693  19.243  23.981  1.00  0.72           C  
ATOM    474  O   ARG A  76      14.895  19.224  24.934  1.00  0.72           O  
ATOM    475  CB  ARG A  76      17.388  20.172  25.585  1.00  0.72           C  
ATOM    476  CG  ARG A  76      17.260  19.026  26.621  1.00  0.72           C  
ATOM    477  CD  ARG A  76      17.581  19.431  28.057  1.00  0.72           C  
ATOM    478  NE  ARG A  76      16.750  20.655  28.351  1.00  0.72           N  
ATOM    479  CZ  ARG A  76      16.957  21.465  29.393  1.00  0.72           C  
ATOM    480  NH1 ARG A  76      16.283  22.605  29.518  1.00  0.72           N1+
ATOM    481  NH2 ARG A  76      17.856  21.142  30.321  1.00  0.72           N  
ATOM    482  N   GLU A  77      15.313  18.751  22.826  1.00  0.58           N  
ATOM    483  CA  GLU A  77      13.952  18.477  22.500  1.00  0.58           C  
ATOM    484  C   GLU A  77      14.010  17.259  21.599  1.00  0.58           C  
ATOM    485  O   GLU A  77      15.016  17.118  20.891  1.00  0.58           O  
ATOM    486  CB  GLU A  77      13.335  19.723  21.831  1.00  0.58           C  
ATOM    487  CG  GLU A  77      12.833  20.819  22.817  1.00  0.58           C  
ATOM    488  CD  GLU A  77      11.598  20.347  23.573  1.00  0.58           C  
ATOM    489  OE1 GLU A  77      10.944  19.410  23.036  1.00  0.58           O  
ATOM    490  OE2 GLU A  77      11.230  20.904  24.630  1.00  0.58           O1-
ATOM    491  N   PRO A  78      13.094  16.286  21.643  1.00  0.49           N  
ATOM    492  CA  PRO A  78      13.043  15.197  20.688  1.00  0.49           C  
ATOM    493  C   PRO A  78      12.034  15.509  19.630  1.00  0.49           C  
ATOM    494  O   PRO A  78      10.978  16.104  19.866  1.00  0.49           O  
ATOM    495  CB  PRO A  78      12.449  13.988  21.436  1.00  0.49           C  
ATOM    496  CG  PRO A  78      11.591  14.649  22.523  1.00  0.49           C  
ATOM    497  CD  PRO A  78      12.280  15.995  22.816  1.00  0.49           C  
ATOM    498  N   GLU A  79      12.298  15.011  18.434  1.00  0.45           N  
ATOM    499  CA  GLU A  79      11.344  15.191  17.395  1.00  0.45           C  
ATOM    500  C   GLU A  79      11.204  13.965  16.484  1.00  0.45           C  
ATOM    501  O   GLU A  79      12.066  13.145  16.357  1.00  0.45           O  
ATOM    502  CB  GLU A  79      11.855  16.396  16.588  1.00  0.45           C  
ATOM    503  CG  GLU A  79      12.433  17.650  17.310  1.00  0.45           C  
ATOM    504  CD  GLU A  79      13.945  17.826  17.526  1.00  0.45           C  
ATOM    505  OE1 GLU A  79      14.761  16.903  17.280  1.00  0.45           O  
ATOM    506  OE2 GLU A  79      14.266  18.976  17.941  1.00  0.45           O1-
ATOM    507  N   ALA A  80      10.011  13.868  15.801  1.00  0.43           N  
ATOM    508  CA  ALA A  80       9.701  12.751  14.909  1.00  0.43           C  
ATOM    509  C   ALA A  80       9.252  13.147  13.519  1.00  0.43           C  
ATOM    510  O   ALA A  80       8.783  14.252  13.252  1.00  0.43           O  
ATOM    511  CB  ALA A  80       8.505  11.951  15.430  1.00  0.43           C  
ATOM    512  N   ALA A  81       9.495  12.268  12.544  1.00  0.40           N  
ATOM    513  CA  ALA A  81       9.271  12.496  11.135  1.00  0.40           C  
ATOM    514  C   ALA A  81       8.262  11.514  10.483  1.00  0.40           C  
ATOM    515  O   ALA A  81       8.149  10.337  10.814  1.00  0.40           O  
ATOM    516  CB  ALA A  81      10.615  12.440  10.378  1.00  0.40           C  
ATOM    517  N   GLU A  82       7.398  12.076   9.620  1.00  0.38           N  
ATOM    518  CA  GLU A  82       6.404  11.482   8.742  1.00  0.38           C  
ATOM    519  C   GLU A  82       7.026  11.429   7.344  1.00  0.38           C  
ATOM    520  O   GLU A  82       7.030  12.449   6.618  1.00  0.38           O  
ATOM    521  CB  GLU A  82       5.098  12.325   8.683  1.00  0.38           C  
ATOM    522  CG  GLU A  82       4.509  12.614  10.086  1.00  0.38           C  
ATOM    523  CD  GLU A  82       3.207  13.423  10.074  1.00  0.38           C  
ATOM    524  OE1 GLU A  82       2.869  13.999   9.012  1.00  0.38           O  
ATOM    525  OE2 GLU A  82       2.549  13.464  11.146  1.00  0.38           O1-
ATOM    526  N   PRO A  83       7.601  10.319   6.884  1.00  0.32           N  
ATOM    527  CA  PRO A  83       8.470  10.340   5.706  1.00  0.32           C  
ATOM    528  C   PRO A  83       7.661  10.158   4.447  1.00  0.32           C  
ATOM    529  O   PRO A  83       8.085  10.614   3.388  1.00  0.32           O  
ATOM    530  CB  PRO A  83       9.454   9.167   5.903  1.00  0.32           C  
ATOM    531  CG  PRO A  83       8.792   8.263   6.947  1.00  0.32           C  
ATOM    532  CD  PRO A  83       7.968   9.229   7.789  1.00  0.32           C  
ATOM    533  N   ALA A  84       6.507   9.484   4.554  1.00  0.24           N  
ATOM    534  CA  ALA A  84       5.649   9.063   3.461  1.00  0.24           C  
ATOM    535  C   ALA A  84       5.133  10.214   2.599  1.00  0.24           C  
ATOM    536  O   ALA A  84       4.964  10.070   1.392  1.00  0.24           O  
ATOM    537  CB  ALA A  84       4.474   8.228   4.023  1.00  0.24           C  
ATOM    538  N   THR A  85       4.877  11.383   3.218  1.00  0.24           N  
ATOM    539  CA  THR A  85       4.309  12.548   2.554  1.00  0.24           C  
ATOM    540  C   THR A  85       5.006  13.824   2.987  1.00  0.24           C  
ATOM    541  O   THR A  85       4.514  14.921   2.706  1.00  0.24           O  
ATOM    542  CB  THR A  85       2.811  12.717   2.815  1.00  0.24           C  
ATOM    543  CG2 THR A  85       2.041  11.612   2.079  1.00  0.24           C  
ATOM    544  OG1 THR A  85       2.491  12.584   4.196  1.00  0.24           O  
ATOM    545  N   MET A  86       6.189  13.712   3.634  1.00  0.36           N  
ATOM    546  CA  MET A  86       6.935  14.809   4.243  1.00  0.36           C  
ATOM    547  C   MET A  86       6.282  15.447   5.486  1.00  0.36           C  
ATOM    548  O   MET A  86       5.072  15.571   5.611  1.00  0.36           O  
ATOM    549  CB  MET A  86       7.304  15.932   3.239  1.00  0.36           C  
ATOM    550  CG  MET A  86       8.129  15.510   2.008  1.00  0.36           C  
ATOM    551  SD  MET A  86       9.852  15.070   2.396  1.00  0.36           S  
ATOM    552  CE  MET A  86      10.381  16.731   2.918  1.00  0.36           C  
ATOM    553  N   VAL A  87       7.103  15.950   6.439  1.00  0.44           N  
ATOM    554  CA  VAL A  87       6.624  16.587   7.677  1.00  0.44           C  
ATOM    555  C   VAL A  87       6.506  18.069   7.504  1.00  0.44           C  
ATOM    556  O   VAL A  87       6.889  18.882   8.334  1.00  0.44           O  
ATOM    557  CB  VAL A  87       7.505  16.320   8.881  1.00  0.44           C  
ATOM    558  CG1 VAL A  87       6.653  16.287  10.158  1.00  0.44           C  
ATOM    559  CG2 VAL A  87       8.080  14.939   8.677  1.00  0.44           C  
ATOM    560  N   VAL A  88       5.993  18.479   6.342  1.00  0.44           N  
ATOM    561  CA  VAL A  88       5.801  19.881   6.062  1.00  0.44           C  
ATOM    562  C   VAL A  88       4.761  20.497   7.029  1.00  0.44           C  
ATOM    563  O   VAL A  88       5.074  21.514   7.653  1.00  0.44           O  
ATOM    564  CB  VAL A  88       5.543  20.087   4.568  1.00  0.44           C  
ATOM    565  CG1 VAL A  88       5.173  21.552   4.303  1.00  0.44           C  
ATOM    566  CG2 VAL A  88       6.741  19.609   3.709  1.00  0.44           C  
ATOM    567  N   PRO A  89       3.580  19.899   7.271  1.00  0.43           N  
ATOM    568  CA  PRO A  89       2.678  20.383   8.298  1.00  0.43           C  
ATOM    569  C   PRO A  89       2.590  19.411   9.463  1.00  0.43           C  
ATOM    570  O   PRO A  89       2.543  18.195   9.287  1.00  0.43           O  
ATOM    571  CB  PRO A  89       1.336  20.489   7.566  1.00  0.43           C  
ATOM    572  CG  PRO A  89       1.356  19.353   6.537  1.00  0.43           C  
ATOM    573  CD  PRO A  89       2.848  19.095   6.285  1.00  0.43           C  
ATOM    574  N   LEU A  90       2.565  19.945  10.689  1.00  0.44           N  
ATOM    575  CA  LEU A  90       2.537  19.183  11.903  1.00  0.44           C  
ATOM    576  C   LEU A  90       2.063  20.147  12.973  1.00  0.44           C  
ATOM    577  O   LEU A  90       1.805  21.320  12.689  1.00  0.44           O  
ATOM    578  CB  LEU A  90       3.901  18.528  12.269  1.00  0.44           C  
ATOM    579  CG  LEU A  90       5.091  19.488  12.502  1.00  0.44           C  
ATOM    580  CD1 LEU A  90       6.159  18.830  13.391  1.00  0.44           C  
ATOM    581  CD2 LEU A  90       5.753  20.034  11.225  1.00  0.44           C  
ATOM    582  N   ALA A  91       1.934  19.705  14.241  1.00  0.62           N  
ATOM    583  CA  ALA A  91       1.553  20.538  15.374  1.00  0.62           C  
ATOM    584  C   ALA A  91       2.569  21.631  15.763  1.00  0.62           C  
ATOM    585  O   ALA A  91       2.326  22.442  16.662  1.00  0.62           O  
ATOM    586  CB  ALA A  91       1.271  19.608  16.574  1.00  0.62           C  
ATOM    587  N   SER A  92       3.751  21.686  15.120  1.00  0.66           N  
ATOM    588  CA  SER A  92       4.719  22.765  15.308  1.00  0.66           C  
ATOM    589  C   SER A  92       5.447  23.069  14.004  1.00  0.66           C  
ATOM    590  O   SER A  92       6.271  22.291  13.550  1.00  0.66           O  
ATOM    591  CB  SER A  92       5.767  22.343  16.383  1.00  0.66           C  
ATOM    592  OG  SER A  92       6.531  23.415  16.936  1.00  0.66           O  
ATOM    593  N   SER A  93       5.144  24.207  13.342  1.00  0.67           N  
ATOM    594  CA  SER A  93       5.736  24.559  12.050  1.00  0.67           C  
ATOM    595  C   SER A  93       7.171  25.041  12.167  1.00  0.67           C  
ATOM    596  O   SER A  93       7.598  25.513  13.226  1.00  0.67           O  
ATOM    597  CB  SER A  93       4.884  25.581  11.227  1.00  0.67           C  
ATOM    598  OG  SER A  93       4.927  26.918  11.739  1.00  0.67           O  
ATOM    599  N   GLU A  94       7.976  24.965  11.083  1.00  0.70           N  
ATOM    600  CA  GLU A  94       9.347  25.467  11.087  1.00  0.70           C  
ATOM    601  C   GLU A  94       9.473  26.948  11.445  1.00  0.70           C  
ATOM    602  O   GLU A  94      10.317  27.336  12.248  1.00  0.70           O  
ATOM    603  CB  GLU A  94      10.049  25.244   9.729  1.00  0.70           C  
ATOM    604  CG  GLU A  94      10.374  23.768   9.400  1.00  0.70           C  
ATOM    605  CD  GLU A  94      11.419  23.656   8.277  1.00  0.70           C  
ATOM    606  OE1 GLU A  94      12.122  24.661   7.977  1.00  0.70           O  
ATOM    607  OE2 GLU A  94      11.535  22.543   7.706  1.00  0.70           O1-
ATOM    608  N   ALA A  95       8.592  27.818  10.907  1.00  0.84           N  
ATOM    609  CA  ALA A  95       8.566  29.233  11.230  1.00  0.84           C  
ATOM    610  C   ALA A  95       8.291  29.532  12.712  1.00  0.84           C  
ATOM    611  O   ALA A  95       8.837  30.477  13.273  1.00  0.84           O  
ATOM    612  CB  ALA A  95       7.603  29.993  10.296  1.00  0.84           C  
ATOM    613  N   GLN A  96       7.470  28.709  13.414  1.00  0.76           N  
ATOM    614  CA  GLN A  96       7.279  28.838  14.856  1.00  0.76           C  
ATOM    615  C   GLN A  96       8.562  28.600  15.650  1.00  0.76           C  
ATOM    616  O   GLN A  96       8.890  29.326  16.587  1.00  0.76           O  
ATOM    617  CB  GLN A  96       6.193  27.862  15.383  1.00  0.76           C  
ATOM    618  CG  GLN A  96       4.765  28.236  14.944  1.00  0.76           C  
ATOM    619  CD  GLN A  96       3.753  27.209  15.423  1.00  0.76           C  
ATOM    620  NE2 GLN A  96       2.969  27.619  16.463  1.00  0.76           N  
ATOM    621  OE1 GLN A  96       3.626  26.084  14.948  1.00  0.76           O  
ATOM    622  N   THR A  97       9.322  27.561  15.263  1.00  0.80           N  
ATOM    623  CA  THR A  97      10.644  27.246  15.806  1.00  0.80           C  
ATOM    624  C   THR A  97      11.673  28.313  15.516  1.00  0.80           C  
ATOM    625  O   THR A  97      12.474  28.694  16.375  1.00  0.80           O  
ATOM    626  CB  THR A  97      11.155  25.923  15.279  1.00  0.80           C  
ATOM    627  CG2 THR A  97      12.558  25.607  15.805  1.00  0.80           C  
ATOM    628  OG1 THR A  97      10.291  24.884  15.720  1.00  0.80           O  
ATOM    629  N   VAL A  98      11.685  28.857  14.295  1.00  0.84           N  
ATOM    630  CA  VAL A  98      12.527  29.984  13.919  1.00  0.84           C  
ATOM    631  C   VAL A  98      12.212  31.252  14.722  1.00  0.84           C  
ATOM    632  O   VAL A  98      13.112  31.934  15.209  1.00  0.84           O  
ATOM    633  CB  VAL A  98      12.444  30.243  12.419  1.00  0.84           C  
ATOM    634  CG1 VAL A  98      13.216  31.511  12.020  1.00  0.84           C  
ATOM    635  CG2 VAL A  98      13.052  29.046  11.666  1.00  0.84           C  
ATOM    636  N   GLN A  99      10.916  31.573  14.927  1.00  0.79           N  
ATOM    637  CA  GLN A  99      10.484  32.705  15.737  1.00  0.79           C  
ATOM    638  C   GLN A  99      10.903  32.641  17.193  1.00  0.79           C  
ATOM    639  O   GLN A  99      11.389  33.614  17.776  1.00  0.79           O  
ATOM    640  CB  GLN A  99       8.944  32.863  15.678  1.00  0.79           C  
ATOM    641  CG  GLN A  99       8.414  34.088  16.465  1.00  0.79           C  
ATOM    642  CD  GLN A  99       6.893  34.191  16.426  1.00  0.79           C  
ATOM    643  NE2 GLN A  99       6.234  34.125  17.603  1.00  0.79           N  
ATOM    644  OE1 GLN A  99       6.281  34.333  15.359  1.00  0.79           O  
ATOM    645  N   SER A 100      10.732  31.464  17.819  1.00  0.83           N  
ATOM    646  CA  SER A 100      11.140  31.220  19.189  1.00  0.83           C  
ATOM    647  C   SER A 100      12.645  31.291  19.364  1.00  0.83           C  
ATOM    648  O   SER A 100      13.147  31.912  20.302  1.00  0.83           O  
ATOM    649  CB  SER A 100      10.517  29.921  19.750  1.00  0.83           C  
ATOM    650  OG  SER A 100      11.001  28.744  19.098  1.00  0.83           O  
ATOM    651  N   LEU A 101      13.405  30.741  18.392  1.00  0.84           N  
ATOM    652  CA  LEU A 101      14.839  30.932  18.308  1.00  0.84           C  
ATOM    653  C   LEU A 101      15.258  32.396  18.177  1.00  0.84           C  
ATOM    654  O   LEU A 101      16.041  32.889  18.985  1.00  0.84           O  
ATOM    655  CB  LEU A 101      15.455  30.045  17.195  1.00  0.84           C  
ATOM    656  CG  LEU A 101      16.998  30.058  17.093  1.00  0.84           C  
ATOM    657  CD1 LEU A 101      17.690  29.565  18.372  1.00  0.84           C  
ATOM    658  CD2 LEU A 101      17.458  29.206  15.901  1.00  0.84           C  
ATOM    659  N   GLY A 102      14.689  33.163  17.219  1.00  0.87           N  
ATOM    660  CA  GLY A 102      14.968  34.591  17.037  1.00  0.87           C  
ATOM    661  C   GLY A 102      14.820  35.449  18.275  1.00  0.87           C  
ATOM    662  O   GLY A 102      15.662  36.295  18.574  1.00  0.87           O  
ATOM    663  N   PHE A 103      13.741  35.223  19.050  1.00  0.83           N  
ATOM    664  CA  PHE A 103      13.511  35.877  20.328  1.00  0.83           C  
ATOM    665  C   PHE A 103      14.576  35.550  21.386  1.00  0.83           C  
ATOM    666  O   PHE A 103      15.115  36.443  22.040  1.00  0.83           O  
ATOM    667  CB  PHE A 103      12.087  35.510  20.834  1.00  0.83           C  
ATOM    668  CG  PHE A 103      11.754  36.189  22.140  1.00  0.83           C  
ATOM    669  CD1 PHE A 103      11.871  35.483  23.352  1.00  0.83           C  
ATOM    670  CD2 PHE A 103      11.384  37.544  22.172  1.00  0.83           C  
ATOM    671  CE1 PHE A 103      11.630  36.124  24.574  1.00  0.83           C  
ATOM    672  CE2 PHE A 103      11.139  38.185  23.395  1.00  0.83           C  
ATOM    673  CZ  PHE A 103      11.262  37.475  24.596  1.00  0.83           C  
ATOM    674  N   ALA A 104      14.936  34.258  21.560  1.00  0.89           N  
ATOM    675  CA  ALA A 104      15.949  33.843  22.516  1.00  0.89           C  
ATOM    676  C   ALA A 104      17.347  34.382  22.200  1.00  0.89           C  
ATOM    677  O   ALA A 104      18.088  34.789  23.094  1.00  0.89           O  
ATOM    678  CB  ALA A 104      15.957  32.311  22.668  1.00  0.89           C  
ATOM    679  N   ILE A 105      17.729  34.436  20.906  1.00  0.87           N  
ATOM    680  CA  ILE A 105      18.971  35.065  20.461  1.00  0.87           C  
ATOM    681  C   ILE A 105      19.018  36.557  20.757  1.00  0.87           C  
ATOM    682  O   ILE A 105      20.019  37.073  21.251  1.00  0.87           O  
ATOM    683  CB  ILE A 105      19.253  34.827  18.982  1.00  0.87           C  
ATOM    684  CG1 ILE A 105      19.295  33.317  18.665  1.00  0.87           C  
ATOM    685  CG2 ILE A 105      20.569  35.502  18.530  1.00  0.87           C  
ATOM    686  CD1 ILE A 105      20.304  32.485  19.455  1.00  0.87           C  
ATOM    687  N   TYR A 106      17.917  37.304  20.513  1.00  0.84           N  
ATOM    688  CA  TYR A 106      17.870  38.714  20.873  1.00  0.84           C  
ATOM    689  C   TYR A 106      18.016  38.926  22.384  1.00  0.84           C  
ATOM    690  O   TYR A 106      18.789  39.764  22.831  1.00  0.84           O  
ATOM    691  CB  TYR A 106      16.600  39.411  20.316  1.00  0.84           C  
ATOM    692  CG  TYR A 106      16.753  40.913  20.428  1.00  0.84           C  
ATOM    693  CD1 TYR A 106      17.500  41.633  19.478  1.00  0.84           C  
ATOM    694  CD2 TYR A 106      16.256  41.591  21.555  1.00  0.84           C  
ATOM    695  CE1 TYR A 106      17.766  42.997  19.671  1.00  0.84           C  
ATOM    696  CE2 TYR A 106      16.540  42.951  21.758  1.00  0.84           C  
ATOM    697  CZ  TYR A 106      17.309  43.647  20.819  1.00  0.84           C  
ATOM    698  OH  TYR A 106      17.686  44.988  21.022  1.00  0.84           O  
ATOM    699  N   ARG A 107      17.342  38.098  23.210  1.00  0.76           N  
ATOM    700  CA  ARG A 107      17.491  38.121  24.660  1.00  0.76           C  
ATOM    701  C   ARG A 107      18.926  37.865  25.127  1.00  0.76           C  
ATOM    702  O   ARG A 107      19.413  38.478  26.073  1.00  0.76           O  
ATOM    703  CB  ARG A 107      16.532  37.091  25.311  1.00  0.76           C  
ATOM    704  CG  ARG A 107      16.565  37.082  26.856  1.00  0.76           C  
ATOM    705  CD  ARG A 107      15.576  36.080  27.467  1.00  0.76           C  
ATOM    706  NE  ARG A 107      15.734  36.164  28.959  1.00  0.76           N  
ATOM    707  CZ  ARG A 107      15.096  35.365  29.830  1.00  0.76           C  
ATOM    708  NH1 ARG A 107      15.335  35.485  31.133  1.00  0.76           N1+
ATOM    709  NH2 ARG A 107      14.226  34.437  29.432  1.00  0.76           N  
ATOM    710  N   ALA A 108      19.653  36.951  24.459  1.00  0.90           N  
ATOM    711  CA  ALA A 108      21.072  36.733  24.664  1.00  0.90           C  
ATOM    712  C   ALA A 108      21.962  37.926  24.290  1.00  0.90           C  
ATOM    713  O   ALA A 108      22.958  38.197  24.956  1.00  0.90           O  
ATOM    714  CB  ALA A 108      21.516  35.468  23.907  1.00  0.90           C  
ATOM    715  N   LEU A 109      21.630  38.670  23.212  1.00  0.86           N  
ATOM    716  CA  LEU A 109      22.319  39.890  22.802  1.00  0.86           C  
ATOM    717  C   LEU A 109      22.035  41.111  23.674  1.00  0.86           C  
ATOM    718  O   LEU A 109      22.861  42.027  23.729  1.00  0.86           O  
ATOM    719  CB  LEU A 109      21.940  40.281  21.353  1.00  0.86           C  
ATOM    720  CG  LEU A 109      22.586  39.404  20.265  1.00  0.86           C  
ATOM    721  CD1 LEU A 109      21.775  39.515  18.969  1.00  0.86           C  
ATOM    722  CD2 LEU A 109      24.050  39.803  20.017  1.00  0.86           C  
ATOM    723  N   ASP A 110      20.881  41.120  24.363  1.00  0.82           N  
ATOM    724  CA  ASP A 110      20.391  42.168  25.240  1.00  0.82           C  
ATOM    725  C   ASP A 110      20.677  41.843  26.712  1.00  0.82           C  
ATOM    726  O   ASP A 110      20.382  42.617  27.628  1.00  0.82           O  
ATOM    727  CB  ASP A 110      18.869  42.263  24.962  1.00  0.82           C  
ATOM    728  CG  ASP A 110      18.242  43.501  25.582  1.00  0.82           C  
ATOM    729  OD1 ASP A 110      18.701  44.618  25.231  1.00  0.82           O  
ATOM    730  OD2 ASP A 110      17.279  43.324  26.369  1.00  0.82           O1-
ATOM    731  N   TRP A 111      21.300  40.690  27.011  1.00  0.77           N  
ATOM    732  CA  TRP A 111      21.498  40.212  28.370  1.00  0.77           C  
ATOM    733  C   TRP A 111      22.170  41.178  29.347  1.00  0.77           C  
ATOM    734  O   TRP A 111      23.348  41.526  29.227  1.00  0.77           O  
ATOM    735  CB  TRP A 111      22.259  38.865  28.390  1.00  0.77           C  
ATOM    736  CG  TRP A 111      22.388  38.212  29.762  1.00  0.77           C  
ATOM    737  CD1 TRP A 111      23.436  38.268  30.639  1.00  0.77           C  
ATOM    738  CD2 TRP A 111      21.364  37.437  30.397  1.00  0.77           C  
ATOM    739  CE2 TRP A 111      21.873  37.040  31.658  1.00  0.77           C  
ATOM    740  CE3 TRP A 111      20.092  37.061  29.981  1.00  0.77           C  
ATOM    741  NE1 TRP A 111      23.138  37.561  31.781  1.00  0.77           N  
ATOM    742  CZ2 TRP A 111      21.117  36.255  32.511  1.00  0.77           C  
ATOM    743  CZ3 TRP A 111      19.340  36.247  30.836  1.00  0.77           C  
ATOM    744  CH2 TRP A 111      19.843  35.851  32.086  1.00  0.77           C  
ATOM    745  N   GLY A 112      21.417  41.589  30.383  1.00  0.78           N  
ATOM    746  CA  GLY A 112      21.888  42.479  31.432  1.00  0.78           C  
ATOM    747  C   GLY A 112      21.849  43.949  31.098  1.00  0.78           C  
ATOM    748  O   GLY A 112      22.259  44.759  31.923  1.00  0.78           O  
ATOM    749  N   LEU A 113      21.349  44.345  29.909  1.00  0.73           N  
ATOM    750  CA  LEU A 113      21.115  45.748  29.595  1.00  0.73           C  
ATOM    751  C   LEU A 113      19.909  46.293  30.353  1.00  0.73           C  
ATOM    752  O   LEU A 113      18.976  45.563  30.705  1.00  0.73           O  
ATOM    753  CB  LEU A 113      20.997  46.014  28.068  1.00  0.73           C  
ATOM    754  CG  LEU A 113      22.301  45.780  27.270  1.00  0.73           C  
ATOM    755  CD1 LEU A 113      22.040  45.976  25.769  1.00  0.73           C  
ATOM    756  CD2 LEU A 113      23.432  46.717  27.721  1.00  0.73           C  
ATOM    757  N   ASP A 114      19.924  47.600  30.679  1.00  0.66           N  
ATOM    758  CA  ASP A 114      18.788  48.280  31.271  1.00  0.66           C  
ATOM    759  C   ASP A 114      17.668  48.443  30.236  1.00  0.66           C  
ATOM    760  O   ASP A 114      17.910  48.506  29.032  1.00  0.66           O  
ATOM    761  CB  ASP A 114      19.203  49.624  31.924  1.00  0.66           C  
ATOM    762  CG  ASP A 114      18.113  50.158  32.835  1.00  0.66           C  
ATOM    763  OD1 ASP A 114      17.163  50.797  32.307  1.00  0.66           O  
ATOM    764  OD2 ASP A 114      18.197  49.900  34.061  1.00  0.66           O1-
ATOM    765  N   GLU A 115      16.399  48.531  30.684  1.00  0.59           N  
ATOM    766  CA  GLU A 115      15.227  48.626  29.830  1.00  0.59           C  
ATOM    767  C   GLU A 115      15.196  49.877  28.971  1.00  0.59           C  
ATOM    768  O   GLU A 115      14.538  49.908  27.928  1.00  0.59           O  
ATOM    769  CB  GLU A 115      13.927  48.572  30.667  1.00  0.59           C  
ATOM    770  CG  GLU A 115      13.551  47.146  31.136  1.00  0.59           C  
ATOM    771  CD  GLU A 115      12.137  47.097  31.717  1.00  0.59           C  
ATOM    772  OE1 GLU A 115      11.876  47.800  32.727  1.00  0.59           O  
ATOM    773  OE2 GLU A 115      11.299  46.350  31.148  1.00  0.59           O1-
ATOM    774  N   SER A 116      15.906  50.951  29.367  1.00  0.65           N  
ATOM    775  CA  SER A 116      15.982  52.150  28.551  1.00  0.65           C  
ATOM    776  C   SER A 116      17.197  52.184  27.629  1.00  0.65           C  
ATOM    777  O   SER A 116      17.378  53.145  26.881  1.00  0.65           O  
ATOM    778  CB  SER A 116      15.930  53.450  29.400  1.00  0.65           C  
ATOM    779  OG  SER A 116      17.117  53.646  30.171  1.00  0.65           O  
ATOM    780  N   GLU A 117      18.038  51.126  27.606  1.00  0.57           N  
ATOM    781  CA  GLU A 117      19.132  51.027  26.660  1.00  0.57           C  
ATOM    782  C   GLU A 117      18.722  50.083  25.560  1.00  0.57           C  
ATOM    783  O   GLU A 117      17.826  49.251  25.707  1.00  0.57           O  
ATOM    784  CB  GLU A 117      20.480  50.503  27.239  1.00  0.57           C  
ATOM    785  CG  GLU A 117      20.785  50.972  28.675  1.00  0.57           C  
ATOM    786  CD  GLU A 117      22.083  50.371  29.211  1.00  0.57           C  
ATOM    787  OE1 GLU A 117      22.024  49.236  29.757  1.00  0.57           O  
ATOM    788  OE2 GLU A 117      23.142  51.035  29.076  1.00  0.57           O1-
ATOM    789  N   GLU A 118      19.387  50.173  24.411  1.00  0.63           N  
ATOM    790  CA  GLU A 118      19.182  49.239  23.340  1.00  0.63           C  
ATOM    791  C   GLU A 118      20.523  49.050  22.695  1.00  0.63           C  
ATOM    792  O   GLU A 118      21.328  49.977  22.562  1.00  0.63           O  
ATOM    793  CB  GLU A 118      18.144  49.742  22.317  1.00  0.63           C  
ATOM    794  CG  GLU A 118      18.058  48.933  21.001  1.00  0.63           C  
ATOM    795  CD  GLU A 118      16.721  49.162  20.295  1.00  0.63           C  
ATOM    796  OE1 GLU A 118      16.141  50.272  20.429  1.00  0.63           O  
ATOM    797  OE2 GLU A 118      16.256  48.199  19.635  1.00  0.63           O1-
ATOM    798  N   ARG A 119      20.841  47.806  22.329  1.00  0.70           N  
ATOM    799  CA  ARG A 119      22.075  47.505  21.662  1.00  0.70           C  
ATOM    800  C   ARG A 119      22.064  47.877  20.192  1.00  0.70           C  
ATOM    801  O   ARG A 119      21.150  47.539  19.448  1.00  0.70           O  
ATOM    802  CB  ARG A 119      22.375  46.011  21.797  1.00  0.70           C  
ATOM    803  CG  ARG A 119      23.814  45.659  21.413  1.00  0.70           C  
ATOM    804  CD  ARG A 119      24.127  44.257  21.892  1.00  0.70           C  
ATOM    805  NE  ARG A 119      25.402  43.863  21.243  1.00  0.70           N  
ATOM    806  CZ  ARG A 119      26.003  42.714  21.552  1.00  0.70           C  
ATOM    807  NH1 ARG A 119      25.548  41.923  22.516  1.00  0.70           N1+
ATOM    808  NH2 ARG A 119      27.071  42.320  20.864  1.00  0.70           N  
ATOM    809  N   GLU A 120      23.122  48.556  19.721  1.00  0.77           N  
ATOM    810  CA  GLU A 120      23.241  48.926  18.331  1.00  0.77           C  
ATOM    811  C   GLU A 120      23.817  47.750  17.558  1.00  0.77           C  
ATOM    812  O   GLU A 120      25.019  47.485  17.593  1.00  0.77           O  
ATOM    813  CB  GLU A 120      24.141  50.173  18.221  1.00  0.77           C  
ATOM    814  CG  GLU A 120      24.011  50.930  16.880  1.00  0.77           C  
ATOM    815  CD  GLU A 120      24.877  52.192  16.855  1.00  0.77           C  
ATOM    816  OE1 GLU A 120      24.968  52.879  17.907  1.00  0.77           O  
ATOM    817  OE2 GLU A 120      25.441  52.489  15.771  1.00  0.77           O1-
ATOM    818  N   LEU A 121      22.949  46.951  16.910  1.00  0.84           N  
ATOM    819  CA  LEU A 121      23.373  45.801  16.136  1.00  0.84           C  
ATOM    820  C   LEU A 121      23.782  46.203  14.729  1.00  0.84           C  
ATOM    821  O   LEU A 121      23.347  47.227  14.195  1.00  0.84           O  
ATOM    822  CB  LEU A 121      22.263  44.724  16.022  1.00  0.84           C  
ATOM    823  CG  LEU A 121      21.749  44.172  17.366  1.00  0.84           C  
ATOM    824  CD1 LEU A 121      20.556  43.243  17.106  1.00  0.84           C  
ATOM    825  CD2 LEU A 121      22.839  43.435  18.160  1.00  0.84           C  
ATOM    826  N   SER A 122      24.622  45.389  14.049  1.00  0.83           N  
ATOM    827  CA  SER A 122      24.830  45.560  12.609  1.00  0.83           C  
ATOM    828  C   SER A 122      23.532  45.453  11.813  1.00  0.83           C  
ATOM    829  O   SER A 122      22.690  44.624  12.173  1.00  0.83           O  
ATOM    830  CB  SER A 122      25.975  44.725  11.952  1.00  0.83           C  
ATOM    831  OG  SER A 122      25.604  43.386  11.592  1.00  0.83           O  
ATOM    832  N   PRO A 123      23.283  46.232  10.738  1.00  0.80           N  
ATOM    833  CA  PRO A 123      21.976  46.226  10.089  1.00  0.80           C  
ATOM    834  C   PRO A 123      21.571  44.859   9.593  1.00  0.80           C  
ATOM    835  O   PRO A 123      20.401  44.509   9.664  1.00  0.80           O  
ATOM    836  CB  PRO A 123      22.134  47.234   8.940  1.00  0.80           C  
ATOM    837  CG  PRO A 123      23.079  48.287   9.516  1.00  0.80           C  
ATOM    838  CD  PRO A 123      24.011  47.475  10.428  1.00  0.80           C  
ATOM    839  N   GLN A 124      22.532  44.067   9.083  1.00  0.78           N  
ATOM    840  CA  GLN A 124      22.303  42.714   8.615  1.00  0.78           C  
ATOM    841  C   GLN A 124      21.867  41.761   9.719  1.00  0.78           C  
ATOM    842  O   GLN A 124      20.970  40.946   9.525  1.00  0.78           O  
ATOM    843  CB  GLN A 124      23.537  42.184   7.831  1.00  0.78           C  
ATOM    844  CG  GLN A 124      23.252  40.915   6.987  1.00  0.78           C  
ATOM    845  CD  GLN A 124      22.199  41.134   5.887  1.00  0.78           C  
ATOM    846  NE2 GLN A 124      21.700  40.009   5.327  1.00  0.78           N  
ATOM    847  OE1 GLN A 124      21.846  42.279   5.566  1.00  0.78           O  
ATOM    848  N   LEU A 125      22.477  41.854  10.922  1.00  0.85           N  
ATOM    849  CA  LEU A 125      22.064  41.054  12.066  1.00  0.85           C  
ATOM    850  C   LEU A 125      20.693  41.443  12.587  1.00  0.85           C  
ATOM    851  O   LEU A 125      19.849  40.589  12.858  1.00  0.85           O  
ATOM    852  CB  LEU A 125      23.097  41.097  13.213  1.00  0.85           C  
ATOM    853  CG  LEU A 125      22.767  40.169  14.403  1.00  0.85           C  
ATOM    854  CD1 LEU A 125      22.639  38.690  14.000  1.00  0.85           C  
ATOM    855  CD2 LEU A 125      23.846  40.315  15.476  1.00  0.85           C  
ATOM    856  N   GLU A 126      20.411  42.761  12.684  1.00  0.80           N  
ATOM    857  CA  GLU A 126      19.097  43.236  13.084  1.00  0.80           C  
ATOM    858  C   GLU A 126      18.004  42.765  12.132  1.00  0.80           C  
ATOM    859  O   GLU A 126      17.000  42.199  12.556  1.00  0.80           O  
ATOM    860  CB  GLU A 126      19.055  44.772  13.190  1.00  0.80           C  
ATOM    861  CG  GLU A 126      17.748  45.302  13.831  1.00  0.80           C  
ATOM    862  CD  GLU A 126      17.767  46.828  13.902  1.00  0.80           C  
ATOM    863  OE1 GLU A 126      18.802  47.376  14.359  1.00  0.80           O  
ATOM    864  OE2 GLU A 126      16.771  47.455  13.459  1.00  0.80           O1-
ATOM    865  N   ARG A 127      18.243  42.875  10.802  1.00  0.73           N  
ATOM    866  CA  ARG A 127      17.346  42.384   9.766  1.00  0.73           C  
ATOM    867  C   ARG A 127      17.068  40.893   9.844  1.00  0.73           C  
ATOM    868  O   ARG A 127      15.933  40.452   9.676  1.00  0.73           O  
ATOM    869  CB  ARG A 127      17.883  42.666   8.341  1.00  0.73           C  
ATOM    870  CG  ARG A 127      17.770  44.137   7.907  1.00  0.73           C  
ATOM    871  CD  ARG A 127      18.074  44.337   6.413  1.00  0.73           C  
ATOM    872  NE  ARG A 127      19.559  44.256   6.177  1.00  0.73           N  
ATOM    873  CZ  ARG A 127      20.389  45.305   6.213  1.00  0.73           C  
ATOM    874  NH1 ARG A 127      21.678  45.112   5.935  1.00  0.73           N1+
ATOM    875  NH2 ARG A 127      19.946  46.518   6.534  1.00  0.73           N  
ATOM    876  N   LEU A 128      18.098  40.061  10.115  1.00  0.84           N  
ATOM    877  CA  LEU A 128      17.896  38.637  10.329  1.00  0.84           C  
ATOM    878  C   LEU A 128      16.964  38.366  11.499  1.00  0.84           C  
ATOM    879  O   LEU A 128      15.990  37.629  11.376  1.00  0.84           O  
ATOM    880  CB  LEU A 128      19.248  37.918  10.603  1.00  0.84           C  
ATOM    881  CG  LEU A 128      19.140  36.423  11.002  1.00  0.84           C  
ATOM    882  CD1 LEU A 128      18.646  35.547   9.842  1.00  0.84           C  
ATOM    883  CD2 LEU A 128      20.458  35.878  11.573  1.00  0.84           C  
ATOM    884  N   ILE A 129      17.216  39.001  12.659  1.00  0.83           N  
ATOM    885  CA  ILE A 129      16.409  38.813  13.853  1.00  0.83           C  
ATOM    886  C   ILE A 129      14.982  39.319  13.681  1.00  0.83           C  
ATOM    887  O   ILE A 129      14.031  38.665  14.108  1.00  0.83           O  
ATOM    888  CB  ILE A 129      17.097  39.355  15.102  1.00  0.83           C  
ATOM    889  CG1 ILE A 129      18.450  38.618  15.295  1.00  0.83           C  
ATOM    890  CG2 ILE A 129      16.176  39.155  16.328  1.00  0.83           C  
ATOM    891  CD1 ILE A 129      19.246  39.074  16.521  1.00  0.83           C  
ATOM    892  N   ASP A 130      14.789  40.468  13.003  1.00  0.79           N  
ATOM    893  CA  ASP A 130      13.480  41.028  12.730  1.00  0.79           C  
ATOM    894  C   ASP A 130      12.579  40.082  11.939  1.00  0.79           C  
ATOM    895  O   ASP A 130      11.437  39.785  12.308  1.00  0.79           O  
ATOM    896  CB  ASP A 130      13.687  42.350  11.945  1.00  0.79           C  
ATOM    897  CG  ASP A 130      12.610  43.367  12.291  1.00  0.79           C  
ATOM    898  OD1 ASP A 130      11.839  43.112  13.250  1.00  0.79           O  
ATOM    899  OD2 ASP A 130      12.568  44.422  11.616  1.00  0.79           O1-
ATOM    900  N   LEU A 131      13.139  39.505  10.863  1.00  0.79           N  
ATOM    901  CA  LEU A 131      12.497  38.502  10.038  1.00  0.79           C  
ATOM    902  C   LEU A 131      12.320  37.152  10.696  1.00  0.79           C  
ATOM    903  O   LEU A 131      11.297  36.501  10.516  1.00  0.79           O  
ATOM    904  CB  LEU A 131      13.244  38.332   8.711  1.00  0.79           C  
ATOM    905  CG  LEU A 131      13.190  39.595   7.839  1.00  0.79           C  
ATOM    906  CD1 LEU A 131      14.075  39.385   6.618  1.00  0.79           C  
ATOM    907  CD2 LEU A 131      11.776  39.965   7.366  1.00  0.79           C  
ATOM    908  N   MET A 132      13.304  36.680  11.492  1.00  0.80           N  
ATOM    909  CA  MET A 132      13.152  35.457  12.265  1.00  0.80           C  
ATOM    910  C   MET A 132      12.021  35.544  13.263  1.00  0.80           C  
ATOM    911  O   MET A 132      11.218  34.628  13.379  1.00  0.80           O  
ATOM    912  CB  MET A 132      14.423  35.093  13.075  1.00  0.80           C  
ATOM    913  CG  MET A 132      15.571  34.519  12.228  1.00  0.80           C  
ATOM    914  SD  MET A 132      17.080  34.188  13.190  1.00  0.80           S  
ATOM    915  CE  MET A 132      16.551  32.622  13.938  1.00  0.80           C  
ATOM    916  N   ALA A 133      11.909  36.672  13.983  1.00  0.85           N  
ATOM    917  CA  ALA A 133      10.970  36.802  15.065  1.00  0.85           C  
ATOM    918  C   ALA A 133       9.609  37.326  14.615  1.00  0.85           C  
ATOM    919  O   ALA A 133       8.705  37.467  15.430  1.00  0.85           O  
ATOM    920  CB  ALA A 133      11.579  37.766  16.099  1.00  0.85           C  
ATOM    921  N   ASN A 134       9.428  37.592  13.302  1.00  0.78           N  
ATOM    922  CA  ASN A 134       8.210  38.130  12.708  1.00  0.78           C  
ATOM    923  C   ASN A 134       7.818  39.500  13.254  1.00  0.78           C  
ATOM    924  O   ASN A 134       6.638  39.795  13.439  1.00  0.78           O  
ATOM    925  CB  ASN A 134       6.999  37.159  12.786  1.00  0.78           C  
ATOM    926  CG  ASN A 134       7.304  35.867  12.041  1.00  0.78           C  
ATOM    927  ND2 ASN A 134       7.215  34.711  12.737  1.00  0.78           N  
ATOM    928  OD1 ASN A 134       7.578  35.873  10.842  1.00  0.78           O  
ATOM    929  N   ASN A 135       8.810  40.383  13.489  1.00  0.74           N  
ATOM    930  CA  ASN A 135       8.568  41.688  14.081  1.00  0.74           C  
ATOM    931  C   ASN A 135       8.676  42.783  13.034  1.00  0.74           C  
ATOM    932  O   ASN A 135       8.457  43.955  13.340  1.00  0.74           O  
ATOM    933  CB  ASN A 135       9.591  42.013  15.199  1.00  0.74           C  
ATOM    934  CG  ASN A 135       9.387  41.128  16.416  1.00  0.74           C  
ATOM    935  ND2 ASN A 135      10.518  40.713  17.039  1.00  0.74           N  
ATOM    936  OD1 ASN A 135       8.280  40.836  16.867  1.00  0.74           O  
ATOM    937  N   ASP A 136       8.977  42.413  11.768  1.00  0.67           N  
ATOM    938  CA  ASP A 136       9.086  43.336  10.657  1.00  0.67           C  
ATOM    939  C   ASP A 136       7.761  44.065  10.447  1.00  0.67           C  
ATOM    940  O   ASP A 136       6.664  43.487  10.458  1.00  0.67           O  
ATOM    941  CB  ASP A 136       9.648  42.592   9.399  1.00  0.67           C  
ATOM    942  CG  ASP A 136       9.799  43.414   8.117  1.00  0.67           C  
ATOM    943  OD1 ASP A 136       8.751  43.767   7.521  1.00  0.67           O  
ATOM    944  OD2 ASP A 136      10.958  43.607   7.671  1.00  0.67           O1-
ATOM    945  N   SER A 137       7.859  45.389  10.314  1.00  0.66           N  
ATOM    946  CA  SER A 137       6.740  46.288  10.153  1.00  0.66           C  
ATOM    947  C   SER A 137       6.988  47.060   8.889  1.00  0.66           C  
ATOM    948  O   SER A 137       8.122  47.229   8.452  1.00  0.66           O  
ATOM    949  CB  SER A 137       6.629  47.362  11.269  1.00  0.66           C  
ATOM    950  OG  SER A 137       6.177  46.840  12.517  1.00  0.66           O  
ATOM    951  N   GLU A 138       5.926  47.626   8.281  1.00  0.25           N  
ATOM    952  CA  GLU A 138       6.020  48.400   7.052  1.00  0.25           C  
ATOM    953  C   GLU A 138       6.911  49.622   7.185  1.00  0.25           C  
ATOM    954  O   GLU A 138       7.536  50.066   6.225  1.00  0.25           O  
ATOM    955  CB  GLU A 138       4.616  48.826   6.571  1.00  0.25           C  
ATOM    956  CG  GLU A 138       3.719  47.617   6.200  1.00  0.25           C  
ATOM    957  CD  GLU A 138       2.272  47.993   5.861  1.00  0.25           C  
ATOM    958  OE1 GLU A 138       1.882  49.163   6.091  1.00  0.25           O  
ATOM    959  OE2 GLU A 138       1.538  47.074   5.413  1.00  0.25           O1-
ATOM    960  N   ASP A 139       6.998  50.132   8.423  1.00  0.48           N  
ATOM    961  CA  ASP A 139       7.862  51.198   8.831  1.00  0.48           C  
ATOM    962  C   ASP A 139       8.112  51.010  10.332  1.00  0.48           C  
ATOM    963  O   ASP A 139       7.426  50.239  11.005  1.00  0.48           O  
ATOM    964  CB  ASP A 139       7.203  52.566   8.555  1.00  0.48           C  
ATOM    965  CG  ASP A 139       8.179  53.691   8.858  1.00  0.48           C  
ATOM    966  OD1 ASP A 139       7.708  54.748   9.342  1.00  0.48           O  
ATOM    967  OD2 ASP A 139       9.414  53.438   8.780  1.00  0.48           O1-
ATOM    968  N   SER A 140       9.110  51.720  10.894  1.00  0.49           N  
ATOM    969  CA  SER A 140       9.355  51.842  12.322  1.00  0.49           C  
ATOM    970  C   SER A 140       8.267  52.634  13.023  1.00  0.49           C  
ATOM    971  O   SER A 140       7.903  52.341  14.162  1.00  0.49           O  
ATOM    972  CB  SER A 140      10.753  52.435  12.675  1.00  0.49           C  
ATOM    973  OG  SER A 140      10.875  53.822  12.349  1.00  0.49           O  
ATOM    974  N   GLY A 141       7.737  53.670  12.341  1.00  0.47           N  
ATOM    975  CA  GLY A 141       6.664  54.511  12.839  1.00  0.47           C  
ATOM    976  C   GLY A 141       5.480  54.506  11.923  1.00  0.47           C  
ATOM    977  O   GLY A 141       5.149  53.508  11.274  1.00  0.47           O  
ATOM    978  N   CYS A 142       4.771  55.638  11.858  1.00  0.42           N  
ATOM    979  CA  CYS A 142       3.635  55.805  10.984  1.00  0.42           C  
ATOM    980  C   CYS A 142       3.700  57.194  10.394  1.00  0.42           C  
ATOM    981  O   CYS A 142       4.126  58.149  11.057  1.00  0.42           O  
ATOM    982  CB  CYS A 142       2.277  55.658  11.727  1.00  0.42           C  
ATOM    983  SG  CYS A 142       2.014  54.013  12.481  1.00  0.42           S  
ATOM    984  N   GLY A 143       3.282  57.362   9.131  1.00  0.41           N  
ATOM    985  CA  GLY A 143       3.395  58.636   8.449  1.00  0.41           C  
ATOM    986  C   GLY A 143       2.718  58.594   7.108  1.00  0.41           C  
ATOM    987  O   GLY A 143       1.786  57.811   6.880  1.00  0.41           O  
ATOM    988  N   ALA A 144       3.140  59.460   6.181  1.00  0.37           N  
ATOM    989  CA  ALA A 144       2.644  59.566   4.823  1.00  0.37           C  
ATOM    990  C   ALA A 144       2.801  58.312   3.955  1.00  0.37           C  
ATOM    991  O   ALA A 144       3.898  58.002   3.495  1.00  0.37           O  
ATOM    992  CB  ALA A 144       3.377  60.724   4.115  1.00  0.37           C  
ATOM    993  N   ALA A 145       1.687  57.610   3.647  1.00  0.38           N  
ATOM    994  CA  ALA A 145       1.658  56.388   2.853  1.00  0.38           C  
ATOM    995  C   ALA A 145       2.677  55.304   3.233  1.00  0.38           C  
ATOM    996  O   ALA A 145       2.918  55.053   4.414  1.00  0.38           O  
ATOM    997  CB  ALA A 145       1.691  56.738   1.347  1.00  0.38           C  
ATOM    998  N   ASP A 146       3.235  54.601   2.231  1.00  0.45           N  
ATOM    999  CA  ASP A 146       4.321  53.657   2.363  1.00  0.45           C  
ATOM   1000  C   ASP A 146       5.652  54.380   2.516  1.00  0.45           C  
ATOM   1001  O   ASP A 146       5.955  55.326   1.777  1.00  0.45           O  
ATOM   1002  CB  ASP A 146       4.429  52.789   1.086  1.00  0.45           C  
ATOM   1003  CG  ASP A 146       3.183  51.955   0.820  1.00  0.45           C  
ATOM   1004  OD1 ASP A 146       2.427  51.650   1.770  1.00  0.45           O  
ATOM   1005  OD2 ASP A 146       2.983  51.624  -0.377  1.00  0.45           O1-
ATOM   1006  N   GLU A 147       6.510  53.916   3.431  1.00  0.46           N  
ATOM   1007  CA  GLU A 147       7.769  54.545   3.740  1.00  0.46           C  
ATOM   1008  C   GLU A 147       8.498  53.516   4.570  1.00  0.46           C  
ATOM   1009  O   GLU A 147       7.869  52.854   5.388  1.00  0.46           O  
ATOM   1010  CB  GLU A 147       7.575  55.866   4.531  1.00  0.46           C  
ATOM   1011  CG  GLU A 147       8.891  56.623   4.842  1.00  0.46           C  
ATOM   1012  CD  GLU A 147       8.711  58.036   5.418  1.00  0.46           C  
ATOM   1013  OE1 GLU A 147       9.775  58.687   5.605  1.00  0.46           O  
ATOM   1014  OE2 GLU A 147       7.564  58.499   5.645  1.00  0.46           O1-
ATOM   1015  N   GLY A 148       9.800  53.257   4.341  1.00  0.53           N  
ATOM   1016  CA  GLY A 148      10.575  52.294   5.131  1.00  0.53           C  
ATOM   1017  C   GLY A 148      11.023  51.127   4.295  1.00  0.53           C  
ATOM   1018  O   GLY A 148      12.136  50.622   4.426  1.00  0.53           O  
ATOM   1019  N   TYR A 149      10.162  50.695   3.360  1.00  0.49           N  
ATOM   1020  CA  TYR A 149      10.470  49.722   2.330  1.00  0.49           C  
ATOM   1021  C   TYR A 149      11.208  50.314   1.149  1.00  0.49           C  
ATOM   1022  O   TYR A 149      11.130  51.513   0.862  1.00  0.49           O  
ATOM   1023  CB  TYR A 149       9.199  49.033   1.786  1.00  0.49           C  
ATOM   1024  CG  TYR A 149       8.554  48.078   2.753  1.00  0.49           C  
ATOM   1025  CD1 TYR A 149       9.251  47.368   3.751  1.00  0.49           C  
ATOM   1026  CD2 TYR A 149       7.182  47.837   2.594  1.00  0.49           C  
ATOM   1027  CE1 TYR A 149       8.589  46.424   4.553  1.00  0.49           C  
ATOM   1028  CE2 TYR A 149       6.519  46.898   3.392  1.00  0.49           C  
ATOM   1029  CZ  TYR A 149       7.228  46.177   4.355  1.00  0.49           C  
ATOM   1030  OH  TYR A 149       6.557  45.209   5.122  1.00  0.49           O  
ATOM   1031  N   GLY A 150      11.956  49.463   0.411  1.00  0.53           N  
ATOM   1032  CA  GLY A 150      12.904  49.898  -0.611  1.00  0.53           C  
ATOM   1033  C   GLY A 150      13.980  50.777  -0.029  1.00  0.53           C  
ATOM   1034  O   GLY A 150      14.761  50.355   0.817  1.00  0.53           O  
ATOM   1035  N   GLY A 151      14.025  52.054  -0.448  1.00  0.50           N  
ATOM   1036  CA  GLY A 151      15.035  52.986   0.032  1.00  0.50           C  
ATOM   1037  C   GLY A 151      16.269  52.848  -0.819  1.00  0.50           C  
ATOM   1038  O   GLY A 151      16.107  52.346  -1.932  1.00  0.50           O  
ATOM   1039  N   PRO A 152      17.454  53.338  -0.430  1.00  0.47           N  
ATOM   1040  CA  PRO A 152      18.724  53.194  -1.153  1.00  0.47           C  
ATOM   1041  C   PRO A 152      18.895  51.965  -2.024  1.00  0.47           C  
ATOM   1042  O   PRO A 152      19.294  50.923  -1.509  1.00  0.47           O  
ATOM   1043  CB  PRO A 152      19.814  53.315  -0.079  1.00  0.47           C  
ATOM   1044  CG  PRO A 152      19.170  54.125   1.052  1.00  0.47           C  
ATOM   1045  CD  PRO A 152      17.669  53.841   0.925  1.00  0.47           C  
ATOM   1046  N   GLU A 153      18.599  52.068  -3.332  1.00  0.47           N  
ATOM   1047  CA  GLU A 153      18.542  50.932  -4.221  1.00  0.47           C  
ATOM   1048  C   GLU A 153      19.885  50.288  -4.379  1.00  0.47           C  
ATOM   1049  O   GLU A 153      20.799  50.839  -4.992  1.00  0.47           O  
ATOM   1050  CB  GLU A 153      17.991  51.337  -5.594  1.00  0.47           C  
ATOM   1051  CG  GLU A 153      17.821  50.170  -6.599  1.00  0.47           C  
ATOM   1052  CD  GLU A 153      17.340  50.664  -7.965  1.00  0.47           C  
ATOM   1053  OE1 GLU A 153      17.103  51.891  -8.113  1.00  0.47           O  
ATOM   1054  OE2 GLU A 153      17.195  49.807  -8.875  1.00  0.47           O1-
ATOM   1055  N   GLU A 154      20.011  49.103  -3.784  1.00  0.47           N  
ATOM   1056  CA  GLU A 154      21.249  48.412  -3.684  1.00  0.47           C  
ATOM   1057  C   GLU A 154      20.884  46.953  -3.658  1.00  0.47           C  
ATOM   1058  O   GLU A 154      19.674  46.644  -3.623  1.00  0.47           O  
ATOM   1059  CB  GLU A 154      22.027  48.937  -2.450  1.00  0.47           C  
ATOM   1060  CG  GLU A 154      23.453  48.383  -2.278  1.00  0.47           C  
ATOM   1061  CD  GLU A 154      24.272  48.599  -3.542  1.00  0.47           C  
ATOM   1062  OE1 GLU A 154      24.090  47.753  -4.459  1.00  0.47           O  
ATOM   1063  OE2 GLU A 154      25.040  49.593  -3.630  1.00  0.47           O1-
ATOM   1064  N   GLU A 155      21.834  46.019  -3.749  1.00  0.48           N  
ATOM   1065  CA  GLU A 155      21.644  44.573  -3.772  1.00  0.48           C  
ATOM   1066  C   GLU A 155      21.059  43.978  -2.474  1.00  0.48           C  
ATOM   1067  O   GLU A 155      19.905  44.245  -2.108  1.00  0.48           O  
ATOM   1068  CB  GLU A 155      23.003  43.897  -4.087  1.00  0.48           C  
ATOM   1069  CG  GLU A 155      23.573  44.138  -5.514  1.00  0.48           C  
ATOM   1070  CD  GLU A 155      24.893  43.380  -5.716  1.00  0.48           C  
ATOM   1071  OE1 GLU A 155      25.374  42.761  -4.729  1.00  0.48           O  
ATOM   1072  OE2 GLU A 155      25.405  43.367  -6.866  1.00  0.48           O1-
ATOM   1073  N   GLU A 156      21.775  43.121  -1.729  1.00  0.51           N  
ATOM   1074  CA  GLU A 156      21.417  42.663  -0.383  1.00  0.51           C  
ATOM   1075  C   GLU A 156      21.603  43.780   0.637  1.00  0.51           C  
ATOM   1076  O   GLU A 156      20.870  43.945   1.617  1.00  0.51           O  
ATOM   1077  CB  GLU A 156      22.308  41.459   0.018  1.00  0.51           C  
ATOM   1078  CG  GLU A 156      22.042  40.829   1.417  1.00  0.51           C  
ATOM   1079  CD  GLU A 156      20.872  39.837   1.507  1.00  0.51           C  
ATOM   1080  OE1 GLU A 156      20.587  39.443   2.677  1.00  0.51           O  
ATOM   1081  OE2 GLU A 156      20.362  39.382   0.452  1.00  0.51           O1-
ATOM   1082  N   GLU A 157      22.645  44.620   0.433  1.00  0.51           N  
ATOM   1083  CA  GLU A 157      22.868  45.804   1.236  1.00  0.51           C  
ATOM   1084  C   GLU A 157      21.712  46.781   1.106  1.00  0.51           C  
ATOM   1085  O   GLU A 157      21.215  47.003   0.012  1.00  0.51           O  
ATOM   1086  CB  GLU A 157      24.188  46.497   0.868  1.00  0.51           C  
ATOM   1087  CG  GLU A 157      24.515  47.767   1.684  1.00  0.51           C  
ATOM   1088  CD  GLU A 157      25.843  48.422   1.289  1.00  0.51           C  
ATOM   1089  OE1 GLU A 157      26.144  49.459   1.935  1.00  0.51           O  
ATOM   1090  OE2 GLU A 157      26.570  47.887   0.417  1.00  0.51           O1-
ATOM   1091  N   ALA A 158      21.225  47.352   2.227  1.00  0.56           N  
ATOM   1092  CA  ALA A 158      20.119  48.296   2.279  1.00  0.56           C  
ATOM   1093  C   ALA A 158      18.886  48.040   1.396  1.00  0.56           C  
ATOM   1094  O   ALA A 158      18.263  48.984   0.912  1.00  0.56           O  
ATOM   1095  CB  ALA A 158      20.617  49.755   2.171  1.00  0.56           C  
ATOM   1096  N   GLU A 159      18.405  46.788   1.253  1.00  0.48           N  
ATOM   1097  CA  GLU A 159      17.326  46.445   0.332  1.00  0.48           C  
ATOM   1098  C   GLU A 159      15.947  46.823   0.874  1.00  0.48           C  
ATOM   1099  O   GLU A 159      14.893  46.617   0.269  1.00  0.48           O  
ATOM   1100  CB  GLU A 159      17.399  44.921   0.066  1.00  0.48           C  
ATOM   1101  CG  GLU A 159      17.082  44.045   1.304  1.00  0.48           C  
ATOM   1102  CD  GLU A 159      17.177  42.538   1.037  1.00  0.48           C  
ATOM   1103  OE1 GLU A 159      16.547  42.030   0.073  1.00  0.48           O  
ATOM   1104  OE2 GLU A 159      17.835  41.877   1.876  1.00  0.48           O1-
ATOM   1105  N   GLY A 160      15.945  47.398   2.088  1.00  0.57           N  
ATOM   1106  CA  GLY A 160      14.801  47.794   2.894  1.00  0.57           C  
ATOM   1107  C   GLY A 160      14.243  46.626   3.648  1.00  0.57           C  
ATOM   1108  O   GLY A 160      14.176  46.643   4.875  1.00  0.57           O  
ATOM   1109  N   VAL A 161      13.858  45.572   2.917  1.00  0.64           N  
ATOM   1110  CA  VAL A 161      13.224  44.384   3.453  1.00  0.64           C  
ATOM   1111  C   VAL A 161      13.684  43.145   2.671  1.00  0.64           C  
ATOM   1112  O   VAL A 161      13.477  43.066   1.470  1.00  0.64           O  
ATOM   1113  CB  VAL A 161      11.701  44.513   3.439  1.00  0.64           C  
ATOM   1114  CG1 VAL A 161      11.117  44.689   2.015  1.00  0.64           C  
ATOM   1115  CG2 VAL A 161      11.091  43.321   4.192  1.00  0.64           C  
ATOM   1116  N   PRO A 162      14.330  42.148   3.257  1.00  0.68           N  
ATOM   1117  CA  PRO A 162      14.514  40.857   2.599  1.00  0.68           C  
ATOM   1118  C   PRO A 162      13.238  40.036   2.403  1.00  0.68           C  
ATOM   1119  O   PRO A 162      12.202  40.313   3.003  1.00  0.68           O  
ATOM   1120  CB  PRO A 162      15.496  40.083   3.493  1.00  0.68           C  
ATOM   1121  CG  PRO A 162      16.135  41.123   4.422  1.00  0.68           C  
ATOM   1122  CD  PRO A 162      15.168  42.305   4.434  1.00  0.68           C  
ATOM   1123  N   ARG A 163      13.289  38.959   1.586  1.00  0.60           N  
ATOM   1124  CA  ARG A 163      12.217  37.972   1.466  1.00  0.60           C  
ATOM   1125  C   ARG A 163      11.850  37.259   2.766  1.00  0.60           C  
ATOM   1126  O   ARG A 163      12.720  36.970   3.596  1.00  0.60           O  
ATOM   1127  CB  ARG A 163      12.562  36.854   0.450  1.00  0.60           C  
ATOM   1128  CG  ARG A 163      12.753  37.353  -0.995  1.00  0.60           C  
ATOM   1129  CD  ARG A 163      13.171  36.252  -1.977  1.00  0.60           C  
ATOM   1130  NE  ARG A 163      14.556  35.832  -1.576  1.00  0.60           N  
ATOM   1131  CZ  ARG A 163      15.181  34.736  -2.023  1.00  0.60           C  
ATOM   1132  NH1 ARG A 163      16.422  34.479  -1.612  1.00  0.60           N1+
ATOM   1133  NH2 ARG A 163      14.612  33.910  -2.898  1.00  0.60           N  
ATOM   1134  N   SER A 164      10.557  36.919   2.974  1.00  0.71           N  
ATOM   1135  CA  SER A 164      10.111  36.248   4.198  1.00  0.71           C  
ATOM   1136  C   SER A 164      10.770  34.888   4.432  1.00  0.71           C  
ATOM   1137  O   SER A 164      10.948  34.072   3.521  1.00  0.71           O  
ATOM   1138  CB  SER A 164       8.565  36.115   4.348  1.00  0.71           C  
ATOM   1139  OG  SER A 164       8.206  35.543   5.612  1.00  0.71           O  
ATOM   1140  N   VAL A 165      11.158  34.628   5.694  1.00  0.79           N  
ATOM   1141  CA  VAL A 165      11.817  33.407   6.107  1.00  0.79           C  
ATOM   1142  C   VAL A 165      10.835  32.246   6.198  1.00  0.79           C  
ATOM   1143  O   VAL A 165       9.920  32.243   7.022  1.00  0.79           O  
ATOM   1144  CB  VAL A 165      12.622  33.583   7.395  1.00  0.79           C  
ATOM   1145  CG1 VAL A 165      13.324  32.273   7.811  1.00  0.79           C  
ATOM   1146  CG2 VAL A 165      13.681  34.690   7.197  1.00  0.79           C  
ATOM   1147  N   ARG A 166      10.995  31.206   5.343  1.00  0.66           N  
ATOM   1148  CA  ARG A 166      10.075  30.072   5.318  1.00  0.66           C  
ATOM   1149  C   ARG A 166      10.649  28.756   5.833  1.00  0.66           C  
ATOM   1150  O   ARG A 166       9.902  27.794   6.003  1.00  0.66           O  
ATOM   1151  CB  ARG A 166       9.622  29.765   3.861  1.00  0.66           C  
ATOM   1152  CG  ARG A 166       8.738  30.857   3.223  1.00  0.66           C  
ATOM   1153  CD  ARG A 166       8.361  30.587   1.757  1.00  0.66           C  
ATOM   1154  NE  ARG A 166       7.590  29.295   1.712  1.00  0.66           N  
ATOM   1155  CZ  ARG A 166       7.255  28.658   0.580  1.00  0.66           C  
ATOM   1156  NH1 ARG A 166       7.568  29.157  -0.612  1.00  0.66           N1+
ATOM   1157  NH2 ARG A 166       6.596  27.500   0.630  1.00  0.66           N  
ATOM   1158  N   THR A 167      11.967  28.645   6.075  1.00  0.77           N  
ATOM   1159  CA  THR A 167      12.604  27.359   6.328  1.00  0.77           C  
ATOM   1160  C   THR A 167      13.876  27.603   7.091  1.00  0.77           C  
ATOM   1161  O   THR A 167      14.436  28.705   7.056  1.00  0.77           O  
ATOM   1162  CB  THR A 167      12.892  26.544   5.039  1.00  0.77           C  
ATOM   1163  CG2 THR A 167      13.674  27.359   4.003  1.00  0.77           C  
ATOM   1164  OG1 THR A 167      13.678  25.358   5.212  1.00  0.77           O  
ATOM   1165  N   PHE A 168      14.388  26.570   7.779  1.00  0.77           N  
ATOM   1166  CA  PHE A 168      15.686  26.554   8.437  1.00  0.77           C  
ATOM   1167  C   PHE A 168      16.814  26.851   7.472  1.00  0.77           C  
ATOM   1168  O   PHE A 168      17.753  27.584   7.778  1.00  0.77           O  
ATOM   1169  CB  PHE A 168      15.953  25.168   9.061  1.00  0.77           C  
ATOM   1170  CG  PHE A 168      14.937  24.801  10.104  1.00  0.77           C  
ATOM   1171  CD1 PHE A 168      14.383  25.727  11.007  1.00  0.77           C  
ATOM   1172  CD2 PHE A 168      14.522  23.466  10.178  1.00  0.77           C  
ATOM   1173  CE1 PHE A 168      13.416  25.323  11.938  1.00  0.77           C  
ATOM   1174  CE2 PHE A 168      13.590  23.050  11.130  1.00  0.77           C  
ATOM   1175  CZ  PHE A 168      13.031  23.982  12.005  1.00  0.77           C  
ATOM   1176  N   ALA A 169      16.715  26.336   6.233  1.00  0.86           N  
ATOM   1177  CA  ALA A 169      17.672  26.609   5.188  1.00  0.86           C  
ATOM   1178  C   ALA A 169      17.784  28.097   4.837  1.00  0.86           C  
ATOM   1179  O   ALA A 169      18.865  28.588   4.536  1.00  0.86           O  
ATOM   1180  CB  ALA A 169      17.356  25.750   3.948  1.00  0.86           C  
ATOM   1181  N   GLN A 170      16.678  28.864   4.883  1.00  0.79           N  
ATOM   1182  CA  GLN A 170      16.641  30.292   4.628  1.00  0.79           C  
ATOM   1183  C   GLN A 170      17.407  31.092   5.659  1.00  0.79           C  
ATOM   1184  O   GLN A 170      18.160  32.001   5.321  1.00  0.79           O  
ATOM   1185  CB  GLN A 170      15.178  30.792   4.544  1.00  0.79           C  
ATOM   1186  CG  GLN A 170      15.019  32.280   4.156  1.00  0.79           C  
ATOM   1187  CD  GLN A 170      15.572  32.580   2.777  1.00  0.79           C  
ATOM   1188  NE2 GLN A 170      16.318  33.671   2.610  1.00  0.79           N  
ATOM   1189  OE1 GLN A 170      15.346  31.819   1.798  1.00  0.79           O  
ATOM   1190  N   ALA A 171      17.257  30.728   6.948  1.00  0.88           N  
ATOM   1191  CA  ALA A 171      18.033  31.307   8.023  1.00  0.88           C  
ATOM   1192  C   ALA A 171      19.529  31.026   7.873  1.00  0.88           C  
ATOM   1193  O   ALA A 171      20.370  31.914   7.984  1.00  0.88           O  
ATOM   1194  CB  ALA A 171      17.522  30.752   9.366  1.00  0.88           C  
ATOM   1195  N   MET A 172      19.889  29.770   7.539  1.00  0.81           N  
ATOM   1196  CA  MET A 172      21.265  29.369   7.316  1.00  0.81           C  
ATOM   1197  C   MET A 172      21.945  30.077   6.150  1.00  0.81           C  
ATOM   1198  O   MET A 172      23.106  30.468   6.238  1.00  0.81           O  
ATOM   1199  CB  MET A 172      21.370  27.846   7.104  1.00  0.81           C  
ATOM   1200  CG  MET A 172      20.930  27.025   8.327  1.00  0.81           C  
ATOM   1201  SD  MET A 172      20.959  25.241   8.026  1.00  0.81           S  
ATOM   1202  CE  MET A 172      22.767  25.150   8.129  1.00  0.81           C  
ATOM   1203  N   ARG A 173      21.223  30.277   5.026  1.00  0.77           N  
ATOM   1204  CA  ARG A 173      21.696  31.063   3.895  1.00  0.77           C  
ATOM   1205  C   ARG A 173      21.977  32.526   4.237  1.00  0.77           C  
ATOM   1206  O   ARG A 173      22.996  33.078   3.831  1.00  0.77           O  
ATOM   1207  CB  ARG A 173      20.716  30.974   2.698  1.00  0.77           C  
ATOM   1208  CG  ARG A 173      20.687  29.579   2.037  1.00  0.77           C  
ATOM   1209  CD  ARG A 173      19.921  29.526   0.706  1.00  0.77           C  
ATOM   1210  NE  ARG A 173      18.471  29.891   0.950  1.00  0.77           N  
ATOM   1211  CZ  ARG A 173      17.497  28.998   1.186  1.00  0.77           C  
ATOM   1212  NH1 ARG A 173      16.233  29.383   1.370  1.00  0.77           N1+
ATOM   1213  NH2 ARG A 173      17.754  27.704   1.271  1.00  0.77           N  
ATOM   1214  N   LEU A 174      21.100  33.181   5.028  1.00  0.82           N  
ATOM   1215  CA  LEU A 174      21.321  34.537   5.518  1.00  0.82           C  
ATOM   1216  C   LEU A 174      22.530  34.645   6.442  1.00  0.82           C  
ATOM   1217  O   LEU A 174      23.316  35.587   6.371  1.00  0.82           O  
ATOM   1218  CB  LEU A 174      20.072  35.071   6.260  1.00  0.82           C  
ATOM   1219  CG  LEU A 174      18.853  35.346   5.356  1.00  0.82           C  
ATOM   1220  CD1 LEU A 174      17.601  35.577   6.218  1.00  0.82           C  
ATOM   1221  CD2 LEU A 174      19.090  36.556   4.440  1.00  0.82           C  
ATOM   1222  N   CYS A 175      22.725  33.652   7.333  1.00  0.85           N  
ATOM   1223  CA  CYS A 175      23.923  33.556   8.152  1.00  0.85           C  
ATOM   1224  C   CYS A 175      25.196  33.328   7.338  1.00  0.85           C  
ATOM   1225  O   CYS A 175      26.231  33.940   7.601  1.00  0.85           O  
ATOM   1226  CB  CYS A 175      23.803  32.474   9.258  1.00  0.85           C  
ATOM   1227  SG  CYS A 175      22.422  32.752  10.420  1.00  0.85           S  
ATOM   1228  N   ALA A 176      25.180  32.476   6.298  1.00  0.85           N  
ATOM   1229  CA  ALA A 176      26.294  32.297   5.379  1.00  0.85           C  
ATOM   1230  C   ALA A 176      26.681  33.573   4.619  1.00  0.85           C  
ATOM   1231  O   ALA A 176      27.856  33.852   4.406  1.00  0.85           O  
ATOM   1232  CB  ALA A 176      25.996  31.141   4.404  1.00  0.85           C  
ATOM   1233  N   ALA A 177      25.687  34.409   4.257  1.00  0.81           N  
ATOM   1234  CA  ALA A 177      25.851  35.689   3.588  1.00  0.81           C  
ATOM   1235  C   ALA A 177      26.497  36.780   4.443  1.00  0.81           C  
ATOM   1236  O   ALA A 177      26.912  37.823   3.942  1.00  0.81           O  
ATOM   1237  CB  ALA A 177      24.469  36.174   3.111  1.00  0.81           C  
ATOM   1238  N   ARG A 178      26.641  36.570   5.768  1.00  0.73           N  
ATOM   1239  CA  ARG A 178      27.417  37.446   6.631  1.00  0.73           C  
ATOM   1240  C   ARG A 178      28.922  37.333   6.369  1.00  0.73           C  
ATOM   1241  O   ARG A 178      29.708  38.219   6.722  1.00  0.73           O  
ATOM   1242  CB  ARG A 178      27.129  37.104   8.118  1.00  0.73           C  
ATOM   1243  CG  ARG A 178      27.921  37.902   9.174  1.00  0.73           C  
ATOM   1244  CD  ARG A 178      27.711  39.410   9.075  1.00  0.73           C  
ATOM   1245  NE  ARG A 178      28.560  40.041  10.130  1.00  0.73           N  
ATOM   1246  CZ  ARG A 178      29.840  40.376   9.956  1.00  0.73           C  
ATOM   1247  NH1 ARG A 178      30.525  40.905  10.966  1.00  0.73           N1+
ATOM   1248  NH2 ARG A 178      30.481  40.143   8.814  1.00  0.73           N  
ATOM   1249  N   LEU A 179      29.342  36.225   5.732  1.00  0.75           N  
ATOM   1250  CA  LEU A 179      30.721  35.935   5.424  1.00  0.75           C  
ATOM   1251  C   LEU A 179      31.063  36.296   3.993  1.00  0.75           C  
ATOM   1252  O   LEU A 179      30.275  36.136   3.066  1.00  0.75           O  
ATOM   1253  CB  LEU A 179      31.053  34.439   5.643  1.00  0.75           C  
ATOM   1254  CG  LEU A 179      30.607  33.890   7.012  1.00  0.75           C  
ATOM   1255  CD1 LEU A 179      30.911  32.393   7.101  1.00  0.75           C  
ATOM   1256  CD2 LEU A 179      31.231  34.634   8.201  1.00  0.75           C  
ATOM   1257  N   THR A 180      32.304  36.781   3.801  1.00  0.67           N  
ATOM   1258  CA  THR A 180      32.919  37.151   2.522  1.00  0.67           C  
ATOM   1259  C   THR A 180      32.955  36.019   1.516  1.00  0.67           C  
ATOM   1260  O   THR A 180      32.688  36.215   0.334  1.00  0.67           O  
ATOM   1261  CB  THR A 180      34.350  37.623   2.756  1.00  0.67           C  
ATOM   1262  CG2 THR A 180      35.064  38.069   1.473  1.00  0.67           C  
ATOM   1263  OG1 THR A 180      34.342  38.734   3.646  1.00  0.67           O  
ATOM   1264  N   ASP A 181      33.268  34.796   1.978  1.00  0.71           N  
ATOM   1265  CA  ASP A 181      33.189  33.589   1.186  1.00  0.71           C  
ATOM   1266  C   ASP A 181      32.118  32.721   1.882  1.00  0.71           C  
ATOM   1267  O   ASP A 181      32.354  32.293   3.023  1.00  0.71           O  
ATOM   1268  CB  ASP A 181      34.589  32.887   1.117  1.00  0.71           C  
ATOM   1269  CG  ASP A 181      34.621  31.744   0.112  1.00  0.71           C  
ATOM   1270  OD1 ASP A 181      33.622  31.621  -0.638  1.00  0.71           O  
ATOM   1271  OD2 ASP A 181      35.601  30.945   0.061  1.00  0.71           O1-
ATOM   1272  N   PRO A 182      30.930  32.445   1.307  1.00  0.76           N  
ATOM   1273  CA  PRO A 182      29.815  31.836   2.030  1.00  0.76           C  
ATOM   1274  C   PRO A 182      30.034  30.356   2.220  1.00  0.76           C  
ATOM   1275  O   PRO A 182      29.431  29.763   3.118  1.00  0.76           O  
ATOM   1276  CB  PRO A 182      28.561  32.135   1.188  1.00  0.76           C  
ATOM   1277  CG  PRO A 182      29.082  32.464  -0.214  1.00  0.76           C  
ATOM   1278  CD  PRO A 182      30.511  32.975   0.009  1.00  0.76           C  
ATOM   1279  N   ARG A 183      30.913  29.722   1.424  1.00  0.67           N  
ATOM   1280  CA  ARG A 183      31.231  28.308   1.550  1.00  0.67           C  
ATOM   1281  C   ARG A 183      32.068  28.026   2.795  1.00  0.67           C  
ATOM   1282  O   ARG A 183      32.212  26.887   3.230  1.00  0.67           O  
ATOM   1283  CB  ARG A 183      31.910  27.734   0.277  1.00  0.67           C  
ATOM   1284  CG  ARG A 183      33.324  28.279   0.020  1.00  0.67           C  
ATOM   1285  CD  ARG A 183      33.959  27.807  -1.284  1.00  0.67           C  
ATOM   1286  NE  ARG A 183      35.239  28.564  -1.423  1.00  0.67           N  
ATOM   1287  CZ  ARG A 183      36.138  28.316  -2.377  1.00  0.67           C  
ATOM   1288  NH1 ARG A 183      37.252  29.039  -2.429  1.00  0.67           N1+
ATOM   1289  NH2 ARG A 183      35.926  27.371  -3.297  1.00  0.67           N  
ATOM   1290  N   GLY A 184      32.602  29.084   3.446  1.00  0.77           N  
ATOM   1291  CA  GLY A 184      33.287  28.957   4.724  1.00  0.77           C  
ATOM   1292  C   GLY A 184      32.364  28.790   5.918  1.00  0.77           C  
ATOM   1293  O   GLY A 184      32.825  28.513   7.024  1.00  0.77           O  
ATOM   1294  N   ALA A 185      31.030  28.939   5.746  1.00  0.83           N  
ATOM   1295  CA  ALA A 185      30.063  28.999   6.835  1.00  0.83           C  
ATOM   1296  C   ALA A 185      29.994  27.778   7.741  1.00  0.83           C  
ATOM   1297  O   ALA A 185      29.930  27.910   8.962  1.00  0.83           O  
ATOM   1298  CB  ALA A 185      28.657  29.287   6.274  1.00  0.83           C  
ATOM   1299  N   GLN A 186      30.037  26.558   7.175  1.00  0.75           N  
ATOM   1300  CA  GLN A 186      29.989  25.318   7.942  1.00  0.75           C  
ATOM   1301  C   GLN A 186      31.135  25.161   8.938  1.00  0.75           C  
ATOM   1302  O   GLN A 186      30.921  24.891  10.120  1.00  0.75           O  
ATOM   1303  CB  GLN A 186      30.014  24.109   6.977  1.00  0.75           C  
ATOM   1304  CG  GLN A 186      28.744  23.983   6.104  1.00  0.75           C  
ATOM   1305  CD  GLN A 186      28.936  22.872   5.069  1.00  0.75           C  
ATOM   1306  NE2 GLN A 186      27.820  22.257   4.614  1.00  0.75           N  
ATOM   1307  OE1 GLN A 186      30.047  22.554   4.652  1.00  0.75           O  
ATOM   1308  N   ALA A 187      32.378  25.385   8.469  1.00  0.81           N  
ATOM   1309  CA  ALA A 187      33.577  25.370   9.276  1.00  0.81           C  
ATOM   1310  C   ALA A 187      33.651  26.533  10.255  1.00  0.81           C  
ATOM   1311  O   ALA A 187      33.956  26.363  11.433  1.00  0.81           O  
ATOM   1312  CB  ALA A 187      34.803  25.403   8.339  1.00  0.81           C  
ATOM   1313  N   HIS A 188      33.342  27.760   9.779  1.00  0.78           N  
ATOM   1314  CA  HIS A 188      33.424  28.964  10.588  1.00  0.78           C  
ATOM   1315  C   HIS A 188      32.482  28.957  11.778  1.00  0.78           C  
ATOM   1316  O   HIS A 188      32.887  29.160  12.919  1.00  0.78           O  
ATOM   1317  CB  HIS A 188      33.128  30.207   9.715  1.00  0.78           C  
ATOM   1318  CG  HIS A 188      33.029  31.482  10.486  1.00  0.78           C  
ATOM   1319  CD2 HIS A 188      31.948  32.264  10.715  1.00  0.78           C  
ATOM   1320  ND1 HIS A 188      34.132  31.962  11.161  1.00  0.78           N  
ATOM   1321  CE1 HIS A 188      33.698  33.039  11.789  1.00  0.78           C  
ATOM   1322  NE2 HIS A 188      32.384  33.268  11.549  1.00  0.78           N  
ATOM   1323  N   TYR A 189      31.189  28.650  11.573  1.00  0.83           N  
ATOM   1324  CA  TYR A 189      30.236  28.724  12.661  1.00  0.83           C  
ATOM   1325  C   TYR A 189      30.375  27.594  13.672  1.00  0.83           C  
ATOM   1326  O   TYR A 189      30.077  27.760  14.851  1.00  0.83           O  
ATOM   1327  CB  TYR A 189      28.801  28.828  12.105  1.00  0.83           C  
ATOM   1328  CG  TYR A 189      28.576  30.163  11.430  1.00  0.83           C  
ATOM   1329  CD1 TYR A 189      28.885  31.357  12.101  1.00  0.83           C  
ATOM   1330  CD2 TYR A 189      28.004  30.251  10.147  1.00  0.83           C  
ATOM   1331  CE1 TYR A 189      28.596  32.602  11.538  1.00  0.83           C  
ATOM   1332  CE2 TYR A 189      27.713  31.500   9.571  1.00  0.83           C  
ATOM   1333  CZ  TYR A 189      28.008  32.675  10.278  1.00  0.83           C  
ATOM   1334  OH  TYR A 189      27.739  33.956   9.767  1.00  0.83           O  
ATOM   1335  N   GLN A 190      30.916  26.431  13.246  1.00  0.80           N  
ATOM   1336  CA  GLN A 190      31.394  25.417  14.171  1.00  0.80           C  
ATOM   1337  C   GLN A 190      32.572  25.889  15.027  1.00  0.80           C  
ATOM   1338  O   GLN A 190      32.599  25.689  16.240  1.00  0.80           O  
ATOM   1339  CB  GLN A 190      31.810  24.132  13.418  1.00  0.80           C  
ATOM   1340  CG  GLN A 190      32.195  22.979  14.374  1.00  0.80           C  
ATOM   1341  CD  GLN A 190      32.657  21.722  13.637  1.00  0.80           C  
ATOM   1342  NE2 GLN A 190      32.747  20.606  14.395  1.00  0.80           N  
ATOM   1343  OE1 GLN A 190      32.947  21.715  12.441  1.00  0.80           O  
ATOM   1344  N   ALA A 191      33.569  26.563  14.414  1.00  0.85           N  
ATOM   1345  CA  ALA A 191      34.713  27.130  15.103  1.00  0.85           C  
ATOM   1346  C   ALA A 191      34.341  28.197  16.134  1.00  0.85           C  
ATOM   1347  O   ALA A 191      34.864  28.197  17.249  1.00  0.85           O  
ATOM   1348  CB  ALA A 191      35.738  27.675  14.089  1.00  0.85           C  
ATOM   1349  N   VAL A 192      33.383  29.096  15.813  1.00  0.85           N  
ATOM   1350  CA  VAL A 192      32.865  30.095  16.748  1.00  0.85           C  
ATOM   1351  C   VAL A 192      32.232  29.466  17.986  1.00  0.85           C  
ATOM   1352  O   VAL A 192      32.535  29.830  19.122  1.00  0.85           O  
ATOM   1353  CB  VAL A 192      31.828  31.006  16.086  1.00  0.85           C  
ATOM   1354  CG1 VAL A 192      31.216  32.006  17.093  1.00  0.85           C  
ATOM   1355  CG2 VAL A 192      32.481  31.811  14.951  1.00  0.85           C  
ATOM   1356  N   CYS A 193      31.353  28.460  17.801  1.00  0.86           N  
ATOM   1357  CA  CYS A 193      30.705  27.788  18.916  1.00  0.86           C  
ATOM   1358  C   CYS A 193      31.647  26.878  19.702  1.00  0.86           C  
ATOM   1359  O   CYS A 193      31.513  26.742  20.914  1.00  0.86           O  
ATOM   1360  CB  CYS A 193      29.437  27.022  18.474  1.00  0.86           C  
ATOM   1361  SG  CYS A 193      28.138  28.134  17.839  1.00  0.86           S  
ATOM   1362  N   ARG A 194      32.668  26.277  19.040  1.00  0.76           N  
ATOM   1363  CA  ARG A 194      33.770  25.595  19.709  1.00  0.76           C  
ATOM   1364  C   ARG A 194      34.493  26.516  20.678  1.00  0.76           C  
ATOM   1365  O   ARG A 194      34.677  26.188  21.846  1.00  0.76           O  
ATOM   1366  CB  ARG A 194      34.845  25.103  18.689  1.00  0.76           C  
ATOM   1367  CG  ARG A 194      34.752  23.614  18.298  1.00  0.76           C  
ATOM   1368  CD  ARG A 194      35.912  23.112  17.424  1.00  0.76           C  
ATOM   1369  NE  ARG A 194      37.162  23.260  18.247  1.00  0.76           N  
ATOM   1370  CZ  ARG A 194      38.406  23.104  17.776  1.00  0.76           C  
ATOM   1371  NH1 ARG A 194      38.621  22.750  16.513  1.00  0.76           N1+
ATOM   1372  NH2 ARG A 194      39.457  23.301  18.572  1.00  0.76           N  
ATOM   1373  N   ALA A 195      34.897  27.716  20.221  1.00  0.85           N  
ATOM   1374  CA  ALA A 195      35.588  28.682  21.048  1.00  0.85           C  
ATOM   1375  C   ALA A 195      34.739  29.175  22.212  1.00  0.85           C  
ATOM   1376  O   ALA A 195      35.203  29.225  23.346  1.00  0.85           O  
ATOM   1377  CB  ALA A 195      36.079  29.861  20.190  1.00  0.85           C  
ATOM   1378  N   LEU A 196      33.444  29.462  21.956  1.00  0.85           N  
ATOM   1379  CA  LEU A 196      32.492  29.859  22.983  1.00  0.85           C  
ATOM   1380  C   LEU A 196      32.328  28.811  24.079  1.00  0.85           C  
ATOM   1381  O   LEU A 196      32.320  29.130  25.265  1.00  0.85           O  
ATOM   1382  CB  LEU A 196      31.117  30.161  22.335  1.00  0.85           C  
ATOM   1383  CG  LEU A 196      29.976  30.552  23.303  1.00  0.85           C  
ATOM   1384  CD1 LEU A 196      30.289  31.784  24.155  1.00  0.85           C  
ATOM   1385  CD2 LEU A 196      28.686  30.802  22.517  1.00  0.85           C  
ATOM   1386  N   PHE A 197      32.234  27.516  23.709  1.00  0.82           N  
ATOM   1387  CA  PHE A 197      32.231  26.426  24.663  1.00  0.82           C  
ATOM   1388  C   PHE A 197      33.517  26.353  25.487  1.00  0.82           C  
ATOM   1389  O   PHE A 197      33.467  26.238  26.705  1.00  0.82           O  
ATOM   1390  CB  PHE A 197      32.024  25.090  23.898  1.00  0.82           C  
ATOM   1391  CG  PHE A 197      31.993  23.908  24.829  1.00  0.82           C  
ATOM   1392  CD1 PHE A 197      33.192  23.248  25.140  1.00  0.82           C  
ATOM   1393  CD2 PHE A 197      30.808  23.502  25.460  1.00  0.82           C  
ATOM   1394  CE1 PHE A 197      33.188  22.164  26.021  1.00  0.82           C  
ATOM   1395  CE2 PHE A 197      30.827  22.470  26.407  1.00  0.82           C  
ATOM   1396  CZ  PHE A 197      32.013  21.782  26.677  1.00  0.82           C  
ATOM   1397  N   VAL A 198      34.706  26.433  24.842  1.00  0.80           N  
ATOM   1398  CA  VAL A 198      35.992  26.320  25.538  1.00  0.80           C  
ATOM   1399  C   VAL A 198      36.147  27.411  26.594  1.00  0.80           C  
ATOM   1400  O   VAL A 198      36.440  27.136  27.756  1.00  0.80           O  
ATOM   1401  CB  VAL A 198      37.164  26.345  24.547  1.00  0.80           C  
ATOM   1402  CG1 VAL A 198      38.530  26.413  25.260  1.00  0.80           C  
ATOM   1403  CG2 VAL A 198      37.138  25.062  23.694  1.00  0.80           C  
ATOM   1404  N   GLU A 199      35.846  28.664  26.209  1.00  0.77           N  
ATOM   1405  CA  GLU A 199      35.897  29.837  27.061  1.00  0.77           C  
ATOM   1406  C   GLU A 199      34.933  29.796  28.245  1.00  0.77           C  
ATOM   1407  O   GLU A 199      35.264  30.125  29.381  1.00  0.77           O  
ATOM   1408  CB  GLU A 199      35.593  31.072  26.184  1.00  0.77           C  
ATOM   1409  CG  GLU A 199      35.944  32.423  26.850  1.00  0.77           C  
ATOM   1410  CD  GLU A 199      35.637  33.634  25.968  1.00  0.77           C  
ATOM   1411  OE1 GLU A 199      35.298  33.434  24.768  1.00  0.77           O  
ATOM   1412  OE2 GLU A 199      35.742  34.778  26.484  1.00  0.77           O1-
ATOM   1413  N   THR A 200      33.673  29.360  28.043  1.00  0.81           N  
ATOM   1414  CA  THR A 200      32.745  29.279  29.167  1.00  0.81           C  
ATOM   1415  C   THR A 200      32.859  28.025  29.985  1.00  0.81           C  
ATOM   1416  O   THR A 200      32.453  28.004  31.148  1.00  0.81           O  
ATOM   1417  CB  THR A 200      31.285  29.418  28.805  1.00  0.81           C  
ATOM   1418  CG2 THR A 200      31.088  30.847  28.318  1.00  0.81           C  
ATOM   1419  OG1 THR A 200      30.915  28.530  27.761  1.00  0.81           O  
ATOM   1420  N   LEU A 201      33.428  26.940  29.442  1.00  0.75           N  
ATOM   1421  CA  LEU A 201      33.676  25.729  30.198  1.00  0.75           C  
ATOM   1422  C   LEU A 201      34.681  25.927  31.321  1.00  0.75           C  
ATOM   1423  O   LEU A 201      34.476  25.435  32.432  1.00  0.75           O  
ATOM   1424  CB  LEU A 201      34.093  24.550  29.303  1.00  0.75           C  
ATOM   1425  CG  LEU A 201      34.151  23.202  30.040  1.00  0.75           C  
ATOM   1426  CD1 LEU A 201      32.751  22.693  30.415  1.00  0.75           C  
ATOM   1427  CD2 LEU A 201      34.865  22.168  29.179  1.00  0.75           C  
ATOM   1428  N   GLU A 202      35.767  26.701  31.090  1.00  0.67           N  
ATOM   1429  CA  GLU A 202      36.705  27.056  32.139  1.00  0.67           C  
ATOM   1430  C   GLU A 202      36.042  27.876  33.231  1.00  0.67           C  
ATOM   1431  O   GLU A 202      36.269  27.649  34.416  1.00  0.67           O  
ATOM   1432  CB  GLU A 202      38.022  27.666  31.590  1.00  0.67           C  
ATOM   1433  CG  GLU A 202      37.979  29.157  31.184  1.00  0.67           C  
ATOM   1434  CD  GLU A 202      39.129  29.548  30.245  1.00  0.67           C  
ATOM   1435  OE1 GLU A 202      39.493  28.728  29.362  1.00  0.67           O  
ATOM   1436  OE2 GLU A 202      39.660  30.674  30.422  1.00  0.67           O1-
ATOM   1437  N   LEU A 203      35.116  28.797  32.882  1.00  0.69           N  
ATOM   1438  CA  LEU A 203      34.297  29.444  33.892  1.00  0.69           C  
ATOM   1439  C   LEU A 203      33.389  28.467  34.629  1.00  0.69           C  
ATOM   1440  O   LEU A 203      33.347  28.450  35.852  1.00  0.69           O  
ATOM   1441  CB  LEU A 203      33.444  30.614  33.345  1.00  0.69           C  
ATOM   1442  CG  LEU A 203      34.226  31.718  32.605  1.00  0.69           C  
ATOM   1443  CD1 LEU A 203      33.254  32.819  32.160  1.00  0.69           C  
ATOM   1444  CD2 LEU A 203      35.349  32.344  33.445  1.00  0.69           C  
ATOM   1445  N   ARG A 204      32.680  27.566  33.930  1.00  0.67           N  
ATOM   1446  CA  ARG A 204      31.801  26.587  34.549  1.00  0.67           C  
ATOM   1447  C   ARG A 204      32.492  25.631  35.511  1.00  0.67           C  
ATOM   1448  O   ARG A 204      31.939  25.247  36.540  1.00  0.67           O  
ATOM   1449  CB  ARG A 204      31.102  25.719  33.472  1.00  0.67           C  
ATOM   1450  CG  ARG A 204      30.146  24.651  34.047  1.00  0.67           C  
ATOM   1451  CD  ARG A 204      28.906  25.238  34.718  1.00  0.67           C  
ATOM   1452  NE  ARG A 204      28.100  24.061  35.167  1.00  0.67           N  
ATOM   1453  CZ  ARG A 204      27.009  24.167  35.921  1.00  0.67           C  
ATOM   1454  NH1 ARG A 204      26.249  23.086  36.133  1.00  0.67           N1+
ATOM   1455  NH2 ARG A 204      26.577  25.327  36.374  1.00  0.67           N  
ATOM   1456  N   ALA A 205      33.693  25.165  35.152  1.00  0.70           N  
ATOM   1457  CA  ALA A 205      34.481  24.283  35.973  1.00  0.70           C  
ATOM   1458  C   ALA A 205      35.144  24.931  37.195  1.00  0.70           C  
ATOM   1459  O   ALA A 205      35.369  24.241  38.185  1.00  0.70           O  
ATOM   1460  CB  ALA A 205      35.566  23.649  35.087  1.00  0.70           C  
ATOM   1461  N   PHE A 206      35.497  26.239  37.125  1.00  0.54           N  
ATOM   1462  CA  PHE A 206      36.371  26.880  38.107  1.00  0.54           C  
ATOM   1463  C   PHE A 206      35.885  28.195  38.755  1.00  0.54           C  
ATOM   1464  O   PHE A 206      36.611  28.750  39.589  1.00  0.54           O  
ATOM   1465  CB  PHE A 206      37.721  27.214  37.408  1.00  0.54           C  
ATOM   1466  CG  PHE A 206      38.461  25.979  36.968  1.00  0.54           C  
ATOM   1467  CD1 PHE A 206      38.982  25.108  37.937  1.00  0.54           C  
ATOM   1468  CD2 PHE A 206      38.697  25.702  35.607  1.00  0.54           C  
ATOM   1469  CE1 PHE A 206      39.729  23.984  37.561  1.00  0.54           C  
ATOM   1470  CE2 PHE A 206      39.434  24.571  35.227  1.00  0.54           C  
ATOM   1471  CZ  PHE A 206      39.956  23.715  36.206  1.00  0.54           C  
ATOM   1472  N   LEU A 207      34.705  28.745  38.413  1.00  0.54           N  
ATOM   1473  CA  LEU A 207      34.077  29.853  39.144  1.00  0.54           C  
ATOM   1474  C   LEU A 207      33.478  29.406  40.518  1.00  0.54           C  
ATOM   1475  O   LEU A 207      33.394  28.180  40.791  1.00  0.54           O  
ATOM   1476  CB  LEU A 207      32.935  30.525  38.322  1.00  0.54           C  
ATOM   1477  CG  LEU A 207      33.239  31.858  37.595  1.00  0.54           C  
ATOM   1478  CD1 LEU A 207      33.007  33.059  38.525  1.00  0.54           C  
ATOM   1479  CD2 LEU A 207      34.626  31.955  36.951  1.00  0.54           C  
ATOM   1480  OXT LEU A 207      33.070  30.315  41.297  1.00  0.54           O1-
TER   
END
